# Supplementary material for: A global multi-hazard risk analysis of road and railway infrastructure assets
Source: Nat Commun. 2019 Jun 25;10:2677. doi: 10.1038/s41467-019-10442-3 (PMC6592920; doi:10.1038/s41467-019-10442-3)
Supplement: Supplementary file 3 — Source Data [file 41467_2019_10442_MOESM3_ESM.xlsx]

## Sheet: Fig1a
	GID_2	tot_risk_road	all_risk_road	rel_risk
0	AFG_1_1_1	0.941739	1507.6	0.0624662
1	AFG_1_2_1	2.7467	883.923	0.31074
2	AFG_1_3_1	1.10614	3424.5	0.0323006
3	AFG_1_4_1	0.0374556	390.07	0.00960228
4	AFG_1_5_1	0.190899	1136.06	0.0168036
5	AFG_1_6_1	0.756045	743.596	0.101674
6	AFG_1_7_1	0.757224	1751.22	0.0432399
7	AFG_1_8_1	1.57076	444.63	0.353273
8	AFG_1_9_1	1.05979	1604.16	0.0659863
9	AFG_1_10_1	1.28072	464.141	0.275934
10	AFG_1_11_1	1.69593	1041.63	0.162816
11	AFG_1_12_1	0.153221	900.788	0.0170097
12	AFG_1_13_1	0.163847	273.857	0.0598292
13	AFG_2_1_1	0.398891	329.767	0.120961
14	AFG_2_2_1	0.413027	292.372	0.141267
15	AFG_2_3_1	0.275037	1281.62	0.02146
16	AFG_2_4_1	0.058533	306.831	0.0190766
17	AFG_2_5_1	0.0542427	603.07	0.00899443
18	AFG_2_6_1	0.205222	414.28	0.049537
19	AFG_2_7_1	0.558014	372.922	0.149633
20	AFG_3_1_1	5.13667	311.384	1.64963
21	AFG_3_2_1	0.578333	304.482	0.18994
22	AFG_3_3_1	0.312244	126.718	0.24641
23	AFG_3_4_1	0.379135	213.108	0.177907
24	AFG_3_5_1	1.18436	163.776	0.723158
25	AFG_3_6_1	0.700749	208.246	0.3365
26	AFG_3_7_1	2.75517	357.559	0.770551
27	AFG_3_8_1	0.48514	173.803	0.279131
28	AFG_3_9_1	2.59888	258.609	1.00495
29	AFG_3_10_1	0.836513	314.521	0.265964
30	AFG_3_11_1	1.36626	426.738	0.320164
31	AFG_3_12_1	0.634036	108.735	0.583103
32	AFG_4_1_1	0.0764987	575.576	0.0132908
33	AFG_4_2_1	0.00134503	226.103	0.000594874
34	AFG_4_3_1	0.21334	803.514	0.0265508
35	AFG_4_4_1	0.0106569	375.269	0.0028398
36	AFG_4_5_1	0.0184964	529.699	0.00349186
37	AFG_4_6_1	0.106988	535.069	0.0199952
38	AFG_4_7_1	0.098487	231.501	0.0337012
39	AFG_4_8_1	0.682081	2050.26	0.0332681
40	AFG_4_9_1	0.533208	611.646	0.0871759
41	AFG_4_10_1	0.128844	295.619	0.0435847
42	AFG_4_11_1	0.294877	966.406	0.0305127
43	AFG_4_12_1	0.18343	1309.16	0.0146761
44	AFG_4_13_1	0.0620392	379.633	0.0163419
45	AFG_4_14_1	0.217035	344.025	0.0521099
46	AFG_5_1_1	1.60855	517.986	0.31054
47	AFG_5_2_1	1.95822	473.643	0.413437
48	AFG_5_3_1	3.57031	336.546	1.06087
49	AFG_5_4_1	0.920901	312.006	0.295155
50	AFG_5_5_1	4.31734	1518.18	0.284376
51	AFG_6_1_1	1.88547	2277.79	0.0827765
52	AFG_6_2_1	0.225701	608.658	0.0370817
53	AFG_6_3_1	0.172747	655.992	0.0263337
54	AFG_6_4_1	1.16817	565.77	0.206475
55	AFG_7_1_1	0.139144	1300.89	0.010696
56	AFG_7_2_1	0	469.17	0
57	AFG_7_3_1	0.00365475	976.368	0.000374321
58	AFG_7_4_1	0.0959029	895.738	0.0107066
59	AFG_7_5_1	0	455.325	0
60	AFG_7_6_1	0	238.087	0
61	AFG_7_7_1	0.000559959	1277.47	4.38336e-05
62	AFG_7_8_1	0.156403	833.942	0.0187546
63	AFG_7_9_1	0	265.572	0
64	AFG_7_10_1	0.000770921	982.805	7.84409e-05
65	AFG_7_11_1	0	464.308	0
66	AFG_8_1_1	0	575.175	0
67	AFG_8_2_1	0	319.356	0
68	AFG_8_3_1	1.28115	777.216	0.164838
69	AFG_8_4_1	0.495477	787.333	0.062931
70	AFG_8_5_1	0.00120217	386.902	0.000304926
71	AFG_8_6_1	0	689.119	0
72	AFG_8_7_1	0	376.876	0
73	AFG_8_8_1	0.0253174	181.893	0.0139188
74	AFG_8_9_1	0.107082	296.822	0.0360763
75	AFG_8_10_1	0.0281945	475.639	0.0059277
76	AFG_8_11_1	0.0101645	715.421	0.00142078
77	AFG_8_12_1	0	470.206	0
78	AFG_9_1_1	0	163.728	0
79	AFG_9_2_1	0	161.221	0
80	AFG_9_3_1	0	313.113	0
81	AFG_9_4_1	0	233.013	0
82	AFG_9_5_1	0.00260125	430.859	0.000603736
83	AFG_9_6_1	0.00385279	681.266	0.000565533
84	AFG_9_7_1	0	122.804	0
85	AFG_9_8_1	0.0058383	485.922	0.00120149
86	AFG_9_9_1	0.0370076	367.973	0.0100572
87	AFG_9_10_1	0.0240621	172.136	0.0139785
88	AFG_9_11_1	0	156.476	0
89	AFG_9_12_1	0	386.116	0
90	AFG_9_13_1	0.0743447	492.518	0.0150948
91	AFG_9_14_1	0	370.593	0
92	AFG_9_15_1	0.00184335	84.944	0.00217007
93	AFG_10_1_1	2.27467	3181.18	0.0715039
94	AFG_10_2_1	0.7516	1576.46	0.0476763
95	AFG_10_3_1	0.0798642	1227.92	0.00650401
96	AFG_10_4_1	0.271354	460.571	0.058917
97	AFG_10_5_1	0.891689	1638.29	0.0544281
98	AFG_10_6_1	0.00345703	464.928	0.000743563
99	AFG_10_7_1	0.194059	349.199	0.0555726
100	AFG_11_1_1	0.104872	583.502	0.0179729
101	AFG_11_2_1	0	554.988	0
102	AFG_11_3_1	0.49858	1474.93	0.0338035
103	AFG_11_4_1	0.00107953	336.37	0.000320935
104	AFG_11_5_1	3.10778	564.064	0.550962
105	AFG_11_6_1	0.0402883	581.895	0.00692363
106	AFG_11_7_1	0.00350567	926.723	0.000378287
107	AFG_11_8_1	0.00588413	920.979	0.000638899
108	AFG_11_9_1	0.00169816	661.83	0.000256585
109	AFG_11_10_1	0.388327	493.154	0.0787436
110	AFG_11_11_1	0.325056	1632.05	0.019917
111	AFG_11_12_1	0.0513277	296.674	0.017301
112	AFG_11_13_1	0	530.071	0
113	AFG_12_1_1	0.349354	1327.72	0.0263122
114	AFG_12_2_1	0.36465	620.162	0.0587991
115	AFG_12_3_1	0.526814	483.074	0.109054
116	AFG_12_4_1	0.0154632	1484.93	0.0012018
117	AFG_12_5_1	0.029027	1533.35	0.00189305
118	AFG_12_6_1	0.00907417	756.477	0.00119953
119	AFG_12_7_1	0.00400683	292.514	0.00136979
120	AFG_12_8_1	0.0165008	1481.1	0.00111409
121	AFG_12_9_1	0.0108443	304.834	0.00355743
122	AFG_12_10_1	0.00681999	739.586	0.000922136
123	AFG_12_11_1	0.317014	1090.29	0.0295153
124	AFG_12_12_1	0.021573	387.324	0.00556976
125	AFG_12_13_1	0.489396	305.646	0.160118
126	AFG_12_14_1	0	443.052	0
127	AFG_12_15_1	0.0471577	1810.04	0.00260534
128	AFG_12_16_1	0	548.789	0
129	AFG_13_1_1	0.00185329	821.814	0.000225513
130	AFG_13_2_1	0.0988218	161.587	0.0611569
131	AFG_13_3_1	0.0354834	480.091	0.00739097
132	AFG_13_4_1	0	199.48	0
133	AFG_13_5_1	0	794.299	0
134	AFG_13_6_1	0	283.733	0
135	AFG_13_7_1	0	406.587	0
136	AFG_13_8_1	0.0148819	146.906	0.0101302
137	AFG_13_9_1	0.00291353	1670.63	0.000174397
138	AFG_14_1_1	2.48999	1256.58	0.198155
139	AFG_14_2_1	0.400538	308.356	0.129895
140	AFG_14_3_1	2.94967	1363.03	0.216406
141	AFG_14_4_1	0.00309298	27.832	0.011113
142	AFG_14_5_1	0.46174	34.3432	1.34449
143	AFG_14_6_1	3.84467	2434.43	0.157929
144	AFG_14_7_1	0.00498567	66.467	0.00750097
145	AFG_14_8_1	0.0914859	136.803	0.0668742
146	AFG_14_9_1	0.00467129	95.3584	0.00489867
147	AFG_14_10_1	2.12344	214.522	0.989851
148	AFG_14_11_1	0.321754	614.033	0.0524001
149	AFG_14_12_1	0.12868	178.316	0.0721636
150	AFG_14_13_1	0.34613	621.943	0.055653
151	AFG_14_14_1	1.08547	320.015	0.339195
152	AFG_15_1_1	0.0229131	295.279	0.00775982
153	AFG_15_2_1	0.0413747	476.992	0.00867407
154	AFG_15_3_1	0.00660425	742.625	0.000889312
155	AFG_15_4_1	0	0
156	AFG_15_5_1	0.135314	1500.67	0.00901686
157	AFG_15_6_1	0.0244053	425.188	0.00573989
158	AFG_15_7_1	0	0
159	AFG_15_8_1	0	501.729	0
160	AFG_15_9_1	0.00333941	832.829	0.000400972
161	AFG_15_10_1	0	0
162	AFG_15_11_1	0.00398766	567.263	0.000702965
163	AFG_15_12_1	0	0
164	AFG_15_13_1	0.290123	1429.37	0.020582
165	AFG_16_1_1	0.203918	21.0548	0.96851
166	AFG_16_2_1	0.0708446	39.4988	0.179359
167	AFG_16_3_1	0.37057	199.865	0.18541
168	AFG_16_4_1	0.0762217	114.716	0.066444
169	AFG_16_5_1	0.252671	128.85	0.196096
170	AFG_16_6_1	0.323538	151.469	0.2136
171	AFG_17_1_1	0	58.7965	0
172	AFG_17_2_1	0.00115218	75.9931	0.00151616
173	AFG_17_3_1	0.00136341	93.0927	0.00146457
174	AFG_17_4_1	0.012583	261.448	0.00481283
175	AFG_17_5_1	0.0106913	137.113	0.00779744
176	AFG_17_6_1	0.307796	52.7044	0.584004
177	AFG_17_7_1	0.116735	107.874	0.108214
178	AFG_17_8_1	0	10.2837	0
179	AFG_17_9_1	0	115.262	0
180	AFG_17_10_1	0.0669737	67.5839	0.0990972
181	AFG_17_11_1	0	160.485	0
182	AFG_17_12_1	0.0394927	187.287	0.0210868
183	AFG_18_1_1	0.0391267	292.979	0.0133548
184	AFG_18_2_1	0.00175001	98.3566	0.00177925
185	AFG_18_3_1	0.00580951	97.9526	0.00593094
186	AFG_18_4_1	0.0144541	134.717	0.0107292
187	AFG_18_5_1	0	97.6823	0
188	AFG_18_6_1	0.139148	148.395	0.0937685
189	AFG_18_7_1	0	107.541	0
190	AFG_18_8_1	0	101.751	0
191	AFG_18_9_1	0.0240654	126.395	0.0190399
192	AFG_18_10_1	0.00541556	88.4226	0.00612463
193	AFG_18_11_1	0.0298198	84.4752	0.0353001
194	AFG_18_12_1	0	156.356	0
195	AFG_19_1_1	2.15213	971.501	0.221526
196	AFG_19_2_1	1.64264	1176.34	0.13964
197	AFG_19_3_1	0.752325	1689.15	0.0445386
198	AFG_19_4_1	0.809636	2506.4	0.0323027
199	AFG_19_5_1	1.64	1244.29	0.131802
200	AFG_19_6_1	3.32103	2258.72	0.147031
201	AFG_19_7_1	1.48803	1045.12	0.142379
202	AFG_20_1_1	0.176928	144.584	0.12237
203	AFG_20_2_1	0.0835387	76.9365	0.108581
204	AFG_20_3_1	0.213545	52.012	0.410569
205	AFG_20_4_1	0.103183	269.445	0.0382947
206	AFG_20_5_1	0.551135	475.65	0.11587
207	AFG_21_1_1	0.119371	166.246	0.0718041
208	AFG_21_2_1	0.438535	237.111	0.184949
209	AFG_21_3_1	0.0723686	92.5242	0.0782159
210	AFG_21_4_1	0.980031	302.012	0.324501
211	AFG_21_5_1	0.141757	602.955	0.0235104
212	AFG_22_1_1	0	234.74	0
213	AFG_22_2_1	0.0388576	574.124	0.00676814
214	AFG_22_3_1	0.0278294	940.925	0.0029566
215	AFG_22_4_1	0.0121183	62.7264	0.0193193
216	AFG_22_5_1	0.353506	286.44	0.123413
217	AFG_22_6_1	0.0291265	170.655	0.0170675
218	AFG_22_7_1	0	185.61	0
219	AFG_22_8_1	0.66404	406.962	0.16317
220	AFG_22_9_1	0.638311	1004.23	0.0635599
221	AFG_22_10_1	0.0564739	452.516	0.01248
222	AFG_22_11_1	0.7048	524.699	0.134325
223	AFG_22_12_1	0.193805	423.292	0.0457851
224	AFG_22_13_1	0.584648	156.133	0.374456
225	AFG_22_14_1	0.193999	479.214	0.0404828
226	AFG_22_15_1	0.000444885	87.5832	0.000507958
227	AFG_22_16_1	0.815214	163.35	0.49906
228	AFG_22_17_1	1.01185	2063.3	0.0490404
229	AFG_22_18_1	0.682112	484.569	0.140767
230	AFG_22_19_1	0	359.365	0
231	AFG_22_20_1	0.526725	1370.41	0.0384356
232	AFG_23_1_1	0.0383055	1229.11	0.00311653
233	AFG_23_2_1	0.0531182	3974.23	0.00133657
234	AFG_23_3_1	0.111236	292.351	0.0380488
235	AFG_23_4_1	0.00272502	1192.77	0.000228461
236	AFG_23_5_1	2.63695	596.843	0.441816
237	AFG_24_1_1	0	0
238	AFG_24_2_1	0	173.483	0
239	AFG_24_3_1	0.204353	148.255	0.137838
240	AFG_24_4_1	0.221127	163.436	0.135298
241	AFG_24_5_1	0.0479953	459.247	0.0104509
242	AFG_24_6_1	0.00201294	161.298	0.00124796
243	AFG_25_1_1	0.00427773	291.183	0.00146908
244	AFG_25_2_1	0	432.552	0
245	AFG_25_3_1	0	56.8723	0
246	AFG_25_4_1	0.00455721	305.286	0.00149277
247	AFG_25_5_1	0	194.667	0
248	AFG_25_6_1	0	6.85981	0
249	AFG_25_7_1	0	54.7705	0
250	AFG_25_8_1	0.0102687	249.596	0.00411413
251	AFG_25_9_1	0	96.4733	0
252	AFG_25_10_1	0.000706333	235.606	0.000299794
253	AFG_25_11_1	0.00369769	91.9176	0.00402284
254	AFG_25_12_1	0	584.336	0
255	AFG_25_13_1	0	244.581	0
256	AFG_25_14_1	0.00456817	434.31	0.00105182
257	AFG_25_15_1	0.0349152	54.6477	0.0638915
258	AFG_26_1_1	0.394065	135.789	0.290205
259	AFG_26_2_1	0.0337232	87.3932	0.0385879
260	AFG_26_3_1	0	92.3122	0
261	AFG_26_4_1	0.0121977	393.078	0.00310313
262	AFG_26_5_1	0.0175999	56.9477	0.0309054
263	AFG_26_6_1	0.13178	154.218	0.0854505
264	AFG_26_7_1	0.479968	84.3841	0.56879
265	AFG_26_8_1	0.620583	44.3995	1.39772
266	AFG_26_9_1	0.378188	209.589	0.180443
267	AFG_26_10_1	0.0178263	21.0973	0.0844956
268	AFG_26_11_1	0.00305686	34.9286	0.00875176
269	AFG_26_12_1	0.00221661	393.657	0.000563081
270	AFG_27_1_1	0.627835	280.138	0.224117
271	AFG_27_2_1	1.49976	63.8322	2.34953
272	AFG_27_3_1	1.42618	222.658	0.640524
273	AFG_28_1_1	1.0583	463.861	0.228149
274	AFG_28_2_1	0.877555	482.194	0.181992
275	AFG_28_3_1	0.901745	174.673	0.516248
276	AFG_28_4_1	0.788955	202.463	0.389679
277	AFG_28_5_1	0.309925	136.755	0.226628
278	AFG_28_6_1	0.561461	161.644	0.347345
279	AFG_28_7_1	1.24534	142.405	0.874505
280	AFG_28_8_1	0.414732	90.382	0.458866
281	AFG_28_9_1	1.49415	219.188	0.681676
282	AFG_29_1_1	0.263585	1234.68	0.0213484
283	AFG_29_2_1	1.12889	1679.71	0.0672071
284	AFG_29_3_1	0.344084	850.106	0.0404755
285	AFG_29_4_1	0.516294	819.916	0.0629691
286	AFG_29_5_1	1.72835	347.486	0.497386
287	AFG_30_1_1	0.0143344	716.266	0.00200126
288	AFG_30_2_1	0.087032	1447.5	0.00601258
289	AFG_30_3_1	0.0271562	1076.89	0.00252172
290	AFG_30_4_1	0.0397614	988.542	0.00402222
291	AFG_30_5_1	0.0548814	274.187	0.0200161
292	AFG_30_6_1	0.252652	387.199	0.0652513
293	AFG_31_1_1	1.37741	775.782	0.177551
294	AFG_31_2_1	0.323499	459.561	0.0703931
295	AFG_31_3_1	0.519923	322.771	0.161081
296	AFG_31_4_1	0.0674393	106.697	0.0632066
297	AFG_31_5_1	1.01918	837.381	0.121711
298	AFG_31_6_1	1.43065	644.741	0.221895
299	AFG_31_7_1	0.454431	829.124	0.0548086
300	AFG_31_8_1	0.644725	1348.65	0.0478051
301	AFG_31_9_1	0.417826	1966.15	0.021251
302	AFG_31_10_1	2.5012	1792.72	0.13952
303	AFG_31_11_1	1.07024	492.424	0.21734
304	AFG_31_12_1	2.32437	1899.82	0.122347
305	AFG_32_1_1	0.19684	446.714	0.044064
306	AFG_32_2_1	0.0937513	355.771	0.0263515
307	AFG_32_3_1	0.334613	274.225	0.122021
308	AFG_32_4_1	0.00682508	262.353	0.00260149
309	AFG_32_5_1	0.0534019	377.698	0.0141388
310	AFG_32_6_1	0.0513725	538.095	0.0095471
311	AFG_33_1_1	0.552862	264.944	0.208671
312	AFG_33_2_1	0	89.8596	0
313	AFG_33_3_1	0.00147689	176.99	0.000834445
314	AFG_33_4_1	0.088468	71.6419	0.123486
315	AFG_33_5_1	0.529091	517.588	0.102222
316	AFG_33_6_1	0.0516888	145.794	0.0354532
317	AFG_33_7_1	0.780464	188.422	0.41421
318	AFG_33_8_1	0.149641	305.665	0.0489557
319	AFG_34_1_1	0.0557283	428.559	0.0130037
320	AFG_34_2_1	0	0
321	AFG_34_3_1	0.00363528	322.924	0.00112574
322	AFG_34_4_1	0	137.518	0
323	AFG_34_5_1	0.00256958	347.183	0.000740123
324	AFG_34_6_1	0.00175901	255.733	0.000687829
325	AFG_34_7_1	0	226.636	0
326	AFG_34_8_1	0.00029694	266.555	0.000111399
327	AFG_34_9_1	0.00826211	280.59	0.00294455
328	AGO_1_1_1	0.0478996	600.509	0.00797651
329	AGO_1_2_1	1.00168	1425.95	0.0702467
330	AGO_1_3_1	1.38656	1261.68	0.101333
331	AGO_1_4_1	0.920878	1722.48	0.0534622
332	AGO_1_5_1	0.0451073	840.635	0.00536586
333	AGO_2_1_1	1.23038	1211.73	0.101539
334	AGO_2_2_1	0.0622815	445.598	0.0139771
335	AGO_2_3_1	3.01962	1194.12	0.219164
336	AGO_2_4_1	0.0668975	414.531	0.0161381
337	AGO_2_5_1	0.62269	964.402	0.0804631
338	AGO_2_6_1	0.291256	512.807	0.0567965
339	AGO_2_7_1	0.621837	502.348	0.120387
340	AGO_2_8_1	0.552908	486.231	0.0966377
341	AGO_2_9_1	8.18022	1581.89	0.535042
342	AGO_3_1_1	0.548633	1698.77	0.032296
343	AGO_3_2_1	0.842604	1516.4	0.0640079
344	AGO_3_3_1	0.540144	1312.68	0.0389187
345	AGO_3_4_1	0.379371	875.968	0.0389434
346	AGO_3_5_1	0.722312	1394.36	0.0518025
347	AGO_3_6_1	0.170965	1075.5	0.0267444
348	AGO_3_7_1	0.567264	787.057	0.0686377
349	AGO_3_8_1	0.98151	1712.25	0.0547198
350	AGO_3_9_1	0.256018	1392.35	0.0183874
351	AGO_4_1_1	0.15316	133.45	0.114769
352	AGO_4_2_1	0.542991	351.479	0.154487
353	AGO_4_3_1	0.11799	948.581	0.0124386
354	AGO_4_4_1	0.0592177	350.371	0.0169014
355	AGO_5_1_1	2.74572	1188.15	0.231091
356	AGO_5_2_1	0	0
357	AGO_5_3_1	0.456289	434.031	0.0830696
358	AGO_5_4_1	2.47792	1573.46	0.157482
359	AGO_5_5_1	2.07736	825.245	0.251727
360	AGO_5_6_1	0.267695	1010.58	0.0264893
361	AGO_5_7_1	1.70603	2395.88	0.0700364
362	AGO_5_8_1	2.45992	225.26	1.09204
363	AGO_5_9_1	4.25811	2203.32	0.193259
364	AGO_6_1_1	0.070848	687.747	0.0103015
365	AGO_6_2_1	0.0611916	232.518	0.026317
366	AGO_6_3_1	0.154442	238.397	0.0647837
367	AGO_6_4_1	0.0224959	226.894	0.0099147
368	AGO_6_5_1	1.4035	717.009	0.176426
369	AGO_6_6_1	0.102899	431.78	0.0315025
370	AGO_6_7_1	0.0205738	420.287	0.00489517
371	AGO_6_8_1	0.155681	389.027	0.040018
372	AGO_6_9_1	0.0255887	258.822	0.00834053
373	AGO_6_10_1	3.76869e-05	172.166	2.18899e-05
374	AGO_6_11_1	0.0536233	321.553	0.0166763
375	AGO_6_12_1	0.00126354	100.926	0.00125194
376	AGO_6_13_1	0.0510084	463.467	0.0110058
377	AGO_7_1_1	0.0506284	646.186	0.00783497
378	AGO_7_2_1	0.384034	671.357	0.0572026
379	AGO_7_3_1	0.0318826	474.06	0.00672543
380	AGO_7_4_1	0.793258	813.819	0.0974736
381	AGO_7_5_1	0.844968	1236.63	0.0683283
382	AGO_7_6_1	1.21968	928.679	0.131335
383	AGO_7_7_1	0.492126	1024.25	0.0480472
384	AGO_7_8_1	0.650523	1809.9	0.0359424
385	AGO_7_9_1	0.270275	448.719	0.0602326
386	AGO_7_10_1	0.341466	618.594	0.0552003
387	AGO_7_11_1	0.758553	864.45	0.0877498
388	AGO_7_12_1	1.4109	1481.89	0.0952095
389	AGO_8_1_1	0.182468	1610.43	0.0113304
390	AGO_8_2_1	2.06701	1699.88	0.121597
391	AGO_8_3_1	1.60933	1017.08	0.15823
392	AGO_8_4_1	0.86585	668.467	0.129528
393	AGO_8_5_1	1.94621	433.75	0.448693
394	AGO_8_6_1	3.16594	2144.12	0.147657
395	AGO_9_1_1	0.478949	1259.44	0.0380289
396	AGO_9_2_1	0.430488	1224.05	0.0382076
397	AGO_9_3_1	0.105628	529.25	0.0181059
398	AGO_9_4_1	0.136073	471.415	0.0288648
399	AGO_9_5_1	0.54967	1621.46	0.0324236
400	AGO_9_6_1	0.493463	402.995	0.122449
401	AGO_9_7_1	0.23065	199.505	0.0923285
402	AGO_9_8_1	0.593376	544.752	0.108926
403	AGO_9_9_1	0.686598	505.134	0.122173
404	AGO_9_10_1	0.0469635	117.417	0.03266
405	AGO_9_11_1	0.102527	262.956	0.0445807
406	AGO_10_1_1	0.0397994	475.377	0.00837219
407	AGO_10_2_1	0.0781202	248.954	0.0313794
408	AGO_10_3_1	0.253106	952.993	0.0250733
409	AGO_10_4_1	0.0724033	209.589	0.0345454
410	AGO_10_5_1	0.155518	534.828	0.0290782
411	AGO_10_6_1	0.0957143	1109.26	0.00862869
412	AGO_10_7_1	0.0132555	404.927	0.00310525
413	AGO_10_8_1	0.198696	1107.94	0.0153046
414	AGO_10_9_1	0.61673	817.88	0.0766653
415	AGO_10_10_1	0.0198106	1295.81	0.00144168
416	AGO_10_11_1	2.25876	1302.34	0.161972
417	AGO_10_12_1	0.043413	302.455	0.0143536
418	AGO_10_13_1	0.235337	810.364	0.0295028
419	AGO_11_1_1	0.229241	2287.22	0.0100227
420	AGO_11_2_1	0	658.996	0
421	AGO_11_3_1	0.00144579	294.085	0.000480474
422	AGO_11_4_1	0.0012062	1367.49	8.82055e-05
423	AGO_11_5_1	0.0222182	540.84	0.00410809
424	AGO_11_6_1	0	174.736	0
425	AGO_11_7_1	0.0430765	3082.52	0.00139745
426	AGO_11_8_1	0	243.989	0
427	AGO_11_9_1	0.554253	7543.55	0.00731142
428	AGO_12_1_1	0.470547	776.883	0.0605686
429	AGO_12_2_1	0.350811	994.696	0.0352682
430	AGO_12_3_1	0.209122	1090.32	0.01918
431	AGO_12_4_1	0.275614	939.547	0.0293348
432	AGO_12_5_1	0.0811092	615.173	0.0131848
433	AGO_12_6_1	0.0941881	523.461	0.0179933
434	AGO_12_7_1	0.29028	1427.87	0.0203295
435	AGO_12_8_1	0.853452	2173.84	0.0392602
436	AGO_12_9_1	0.955837	1374.61	0.0695351
437	AGO_13_1_1	0.0939563	1352.09	0.00694896
438	AGO_13_2_1	0.13511	975.751	0.0138467
439	AGO_13_3_1	0.118748	980.011	0.0121171
440	AGO_13_4_1	0.64079	2418.36	0.0264969
441	AGO_14_1_1	0.402441	1584.58	0.023597
442	AGO_14_2_1	0.55611	1164.19	0.0477679
443	AGO_14_3_1	0.25247	993.567	0.0254105
444	AGO_14_4_1	0.135567	739.273	0.0183378
445	AGO_14_5_1	0.0828701	835.879	0.00991413
446	AGO_14_6_1	0.00534852	503.909	0.00106141
447	AGO_14_7_1	1.08053	407.573	0.265115
448	AGO_14_8_1	3.02722	1442.45	0.209867
449	AGO_14_9_1	0.136715	1112.82	0.0119501
450	AGO_14_10_1	0.102418	737.238	0.0138921
451	AGO_14_11_1	0.338818	654.786	0.0517449
452	AGO_14_12_1	0.0188774	302.823	0.00623379
453	AGO_14_13_1	0.139344	547.579	0.0254473
454	AGO_14_14_1	0.369586	923.384	0.0400252
455	AGO_15_1_1	1.14387	1348.54	0.0848226
456	AGO_15_2_1	0.254532	481.272	0.0528874
457	AGO_15_3_1	0.427367	513.266	0.0659432
458	AGO_15_4_1	1.09161	830.853	0.118593
459	AGO_15_5_1	0.110913	857.049	0.0118251
460	AGO_15_6_1	0.0132926	607.41	0.00183019
461	AGO_15_7_1	1.36546	1584.61	0.0861704
462	AGO_15_8_1	0.761959	1627.89	0.0468067
463	AGO_15_9_1	0.863959	4241.76	0.0191984
464	AGO_16_1_1	0.0381044	606.005	0.00501241
465	AGO_16_2_1	0.0437461	364.842	0.0119904
466	AGO_16_3_1	0.193116	1605.41	0.0116567
467	AGO_16_4_1	0.0732479	776.303	0.00943548
468	AGO_16_5_1	0.032793	578.354	0.00567005
469	AGO_17_1_1	0.10457	595.54	0.0175589
470	AGO_17_2_1	0.305823	328.142	0.0931984
471	AGO_17_3_1	0.110203	381.692	0.0288723
472	AGO_17_4_1	0.00194043	326.577	0.000594172
473	AGO_17_5_1	0.0126717	124.604	0.0101695
474	AGO_17_6_1	0.0317313	666.448	0.00476125
475	AGO_17_7_1	0.323167	822.101	0.0393098
476	AGO_17_8_1	0.0156077	478.385	0.00326259
477	AGO_17_9_1	0.00818414	212.79	0.00384612
478	AGO_17_10_1	0.0120139	502.268	0.00239192
479	AGO_17_11_1	0.042709	225.792	0.0189151
480	AGO_17_12_1	0.0338839	248.274	0.0136478
481	AGO_17_13_1	0.0215144	467.185	0.00460511
482	AGO_17_14_1	0.127744	707.487	0.0180561
483	AGO_17_15_1	0.0169581	349.386	0.00485369
484	AGO_17_16_1	0.233033	630.72	0.0369472
485	AGO_18_1_1	0.0743515	159.243	0.0466906
486	AGO_18_2_1	0.041925	560.355	0.00748185
487	AGO_18_3_1	0.350294	604.657	0.0579328
488	AGO_18_4_1	0.0805466	257.614	0.0298779
489	AGO_18_5_1	0.0137274	975.096	0.0014078
490	AGO_18_6_1	0.0491222	776.751	0.00632406
491	ALB_1_1_1	0.231635	1329.27	0.0174258
492	ALB_1_2_1	0.0311818	259.555	0.0120135
493	ALB_1_3_1	0.465088	903.745	0.0514623
494	ALB_2_1_1	0.789734	700.465	0.112744
495	ALB_2_2_1	1.21427	942.649	0.128815
496	ALB_2_3_1	0.67359	1200.39	0.0561142
497	ALB_3_1_1	10.6547	1254.46	0.820262
498	ALB_3_2_1	0.370721	808.984	0.0441629
499	ALB_4_1_1	0.924487	2871.05	0.0327535
500	ALB_4_2_1	0.474576	919.873	0.0515914
501	ALB_4_3_1	0.724293	1263.96	0.0631825
502	ALB_4_4_1	0.041673	358.054	0.010933
503	ALB_5_1_1	2.03428	1456.39	0.135031
504	ALB_5_2_1	2.43259	1357.92	0.173466
505	ALB_5_3_1	0.0339655	334.29	0.00983629
506	ALB_6_1_1	0.542671	1097.23	0.0494581
507	ALB_6_2_1	0.541326	1320.12	0.0410057
508	ALB_6_3_1	0.276581	859.445	0.0321814
509	ALB_7_1_1	0.600848	861.917	0.0697107
510	ALB_7_2_1	0.318309	969.799	0.0328222
511	ALB_7_3_1	2.04664	2161.88	0.0946695
512	ALB_7_4_1	0.989492	973.291	0.100221
513	ALB_8_1_1	0.100332	414.946	0.0241795
514	ALB_8_2_1	1.34805	1039.31	0.129706
515	ALB_8_3_1	1.06187	1171.72	0.090625
516	ALB_9_1_1	1.67988	522.893	0.309802
517	ALB_9_2_1	6.80351	916.177	0.714873
518	ALB_9_3_1	1.64331	885.452	0.18559
519	ALB_9_4_1	0.0238064	70.1103	0.0298109
520	ALB_10_1_1	0.764714	1513.12	0.049712
521	ALB_10_2_1	0.319855	905.024	0.0353422
522	ALB_10_3_1	5.22964	3090.94	0.167547
523	ALB_11_1_1	1.5246	800.284	0.181247
524	ALB_11_2_1	1.9509	3371.77	0.0571688
525	ALB_12_1_1	0.0960986	392.109	0.0245081
526	ALB_12_2_1	0.578892	980.911	0.0590157
527	ALB_12_3_1	4.7052	1526.95	0.310029
528	ARE_1_1_1	11.6817	16518.8	0.0706916
529	ARE_1_2_1	0.409962	10021.5	0.00409083
530	ARE_1_3_1	1.34139	11799.5	0.0111206
531	ARE_2_1_1	0.175967	79.3514	0.221756
532	ARE_2_2_1	0.0367117	134.676	0.0272594
533	ARE_2_3_1	0.00613532	55.3379	0.011087
534	ARE_2_4_1	0.0317128	28.0281	0.113147
535	ARE_2_5_1	0	92.4079	0
536	ARE_2_6_1	0	75.4598	0
537	ARE_2_7_1	0.000315175	98.9146	0.000318633
538	ARE_2_8_1	0	38.9074	0
539	ARE_2_9_1	0.117096	33.0204	0.354618
540	ARE_2_10_1	0	67.7898	0
541	ARE_2_11_1	0	59.0204	0
542	ARE_2_12_1	0	92.3177	0
543	ARE_2_13_1	0.0207929	66.6515	0.0311964
544	ARE_2_14_1	0	61.0633	0
545	ARE_2_15_1	0	43.0246	0
546	ARE_2_16_1	0	106.781	0
547	ARE_2_17_1	0	67.1795	0
548	ARE_2_18_1	0	75.4832	0
549	ARE_2_19_1	0	34.1903	0
550	ARE_2_20_1	0	75.1343	0
551	ARE_2_21_1	0	49.6853	0
552	ARE_2_22_1	0.000386348	46.0878	0.000838287
553	ARE_2_23_1	0.000918787	44.3119	0.00207345
554	ARE_2_24_1	0.236923	38.7479	0.611448
555	ARE_2_25_1	0.0151985	109.473	0.0138834
556	ARE_2_26_1	0	57.8159	0
557	ARE_2_27_1	0	60.6542	0
558	ARE_2_28_1	0.0206595	67.8755	0.0304374
559	ARE_2_29_1	0	55.3651	0
560	ARE_2_30_1	0.000254169	65.135	0.000390219
561	ARE_2_31_1	0	52.1228	0
562	ARE_2_32_1	0	64.7336	0
563	ARE_2_33_1	0	64.5449	0
564	ARE_2_34_1	0.524137	36.4331	1.43863
565	ARE_2_35_1	0	85.1976	0
566	ARE_2_36_1	1.39258e-05	57.4064	2.42584e-05
567	ARE_2_37_1	3.90435e-05	113.514	3.43952e-05
568	ARE_2_38_1	0.0190984	85.9019	0.0222328
569	ARE_2_39_1	0.0229017	22.7969	0.10046
570	ARE_2_40_1	0.00163605	39.2001	0.0041736
571	ARE_2_41_1	0	90.4659	0
572	ARE_2_42_1	8.66691e-05	201.881	4.29308e-05
573	ARE_2_43_1	0.0215627	146.421	0.0147265
574	ARE_2_44_1	0.0210575	100.915	0.0208666
575	ARE_3_1_1	0.589737	682.625	0.083445
576	ARE_3_2_1	0.211991	2114.96	0.00986338
577	ARE_3_3_1	34.8251	3334.29	1.01979
578	ARE_3_4_1	0.00782807	668.137	0.00117163
579	ARE_3_5_1	1.31958	2685.56	0.0482053
580	ARE_3_6_1	0.0321686	3274.03	0.000978218
581	ARE_3_7_1	0	250.073	0
582	ARE_3_8_1	0.00421912	1363.55	0.000309423
583	ARE_3_9_1	0.00149954	2167.84	6.91719e-05
584	ARE_4_1_1	0.274611	1128.64	0.0243312
585	ARE_4_2_1	0.17229	1473.07	0.011696
586	ARE_4_3_1	8.00904e-05	68.9581	0.000116144
587	ARE_5_1_1	0.0313734	649.241	0.00483232
588	ARE_5_2_1	0	74.0634	0
589	ARE_5_3_1	0.0178454	89.464	0.019947
590	ARE_5_4_1	0.000427828	119.631	0.000357623
591	ARE_5_5_1	0.00649414	457.492	0.00141951
592	ARE_5_6_1	0.00295837	43.9494	0.00673131
593	ARE_5_7_1	0.00750521	146.48	0.0051237
594	ARE_5_8_1	0	29.8147	0
595	ARE_5_9_1	0.0136119	306.822	0.0044364
596	ARE_5_10_1	0.0116482	76.8366	0.0151598
597	ARE_5_11_1	0	39.787	0
598	ARE_5_12_1	0.0180209	53.1827	0.0338848
599	ARE_5_13_1	0	55.5646	0
600	ARE_5_14_1	0.0194483	42.9352	0.0452967
601	ARE_5_15_1	0.0974458	86.1442	0.113119
602	ARE_5_16_1	0.0372287	56.2254	0.0662133
603	ARE_5_17_1	0.00653686	62.0082	0.0105419
604	ARE_5_18_1	0.0108343	34.5662	0.0313438
605	ARE_5_19_1	0.000605643	59.815	0.00101253
606	ARE_5_20_1	0.0505017	52.4905	0.0962111
607	ARE_5_21_1	0	33.629	0
608	ARE_5_22_1	0.0370498	147.228	0.0251649
609	ARE_5_23_1	0	226.709	0
610	ARE_5_24_1	0	78.0889	0
611	ARE_5_25_1	0.030863	59.2822	0.0520612
612	ARE_5_26_1	0.190278	72.1911	0.263575
613	ARE_5_27_1	0	21.9108	0
614	ARE_5_28_1	0.0165171	57.414	0.0287685
615	ARE_5_29_1	0.00671965	85.224	0.00788469
616	ARE_5_30_1	0	55.8393	0
617	ARE_5_31_1	0.0337344	30.7255	0.109793
618	ARE_5_32_1	0.00109472	97.1301	0.00112706
619	ARE_5_33_1	0	23.3015	0
620	ARE_5_34_1	0	84.8665	0
621	ARE_5_35_1	0.0576728	580.096	0.00994195
622	ARE_5_36_1	0.0503388	219.588	0.0229242
623	ARE_5_37_1	0.00749468	74.1502	0.0101074
624	ARE_5_38_1	0.00040093	159.108	0.000251986
625	ARE_5_39_1	0.0393788	78.7546	0.050002
626	ARE_5_40_1	0.00079243	98.6255	0.000803474
627	ARE_5_41_1	0	72.508	0
628	ARE_5_42_1	0	1.245	0
629	ARE_5_43_1	0	159.407	0
630	ARE_5_44_1	0	25.4979	0
631	ARE_5_45_1	0.282977	61.6539	0.458976
632	ARE_5_46_1	0.0116024	11.9978	0.0967044
633	ARE_5_47_1	0	57.3126	0
634	ARE_5_48_1	0	39.6174	0
635	ARE_5_49_1	0.00402491	151.027	0.00266503
636	ARE_5_50_1	0	20.5825	0
637	ARE_5_51_1	0	32.4203	0
638	ARE_5_52_1	0	35.8764	0
639	ARE_5_53_1	0	31.5531	0
640	ARE_5_54_1	0.0363405	58.7687	0.0618365
641	ARE_5_55_1	0	81.4832	0
642	ARE_5_56_1	0.142169	107.849	0.131822
643	ARE_5_57_1	0.00643977	75.0334	0.00858254
644	ARE_5_58_1	0.0737876	881.463	0.00837103
645	ARE_5_59_1	0.067254	194.929	0.0345018
646	ARE_5_60_1	0.0046115	7.88961	0.0584503
647	ARE_5_61_1	0.00968601	50.3009	0.0192561
648	ARE_6_1_1	0.426456	2859.94	0.0149114
649	ARE_6_2_1	0	52.6868	0
650	ARE_6_3_1	0.0315485	158.997	0.0198422
651	ARE_6_4_1	0	52.034	0
652	ARE_6_5_1	0.00799172	82.7172	0.00966149
653	ARE_6_6_1	0	30.1585	0
654	ARE_6_7_1	0	52.5916	0
655	ARE_6_8_1	0.0507248	36.8907	0.1375
656	ARE_6_9_1	0.00066774	66.9171	0.000997862
657	ARE_6_10_1	0.00270569	411.361	0.000657741
658	ARE_6_11_1	0	9.78153	0
659	ARE_6_12_1	0	68.3205	0
660	ARE_6_13_1	0	75.691	0
661	ARE_6_14_1	0	47.5879	0
662	ARE_6_15_1	0.0798592	34.1413	0.233908
663	ARE_6_16_1	0	49.7512	0
664	ARE_6_17_1	0.231203	49.9492	0.462876
665	ARE_6_18_1	0.0456649	10.5991	0.430839
666	ARE_6_19_1	0.000108099	87.2648	0.000123875
667	ARE_6_20_1	0.034526	46.5474	0.0741738
668	ARE_6_21_1	0	25.261	0
669	ARE_6_22_1	0.00470894	115.444	0.00407897
670	ARE_6_23_1	0	20.8041	0
671	ARE_6_24_1	0.00334195	22.181	0.0150667
672	ARE_6_25_1	0	16.4368	0
673	ARE_6_26_1	0	15.689	0
674	ARE_6_27_1	0	14.8608	0
675	ARE_6_28_1	0	29.0062	0
676	ARE_6_29_1	0	37.7659	0
677	ARE_6_30_1	0	39.7157	0
678	ARE_6_31_1	0.0119752	276.394	0.00433265
679	ARE_6_32_1	0	44.8319	0
680	ARE_6_33_1	0.000619498	39.4808	0.00156911
681	ARE_6_34_1	0	30.5975	0
682	ARE_6_35_1	0	54.1192	0
683	ARE_6_36_1	0.00408647	63.2436	0.00646148
684	ARE_6_37_1	0	36.3326	0
685	ARE_6_38_1	0.016312	96.8334	0.0168454
686	ARE_6_39_1	0	87.3912	0
687	ARE_6_40_1	0.112993	30.8151	0.366681
688	ARE_6_41_1	0	78.8636	0
689	ARE_6_42_1	0	58.127	0
690	ARE_6_43_1	0.00505315	183.817	0.00274902
691	ARE_6_44_1	0.236014	31.6294	0.746186
692	ARE_6_45_1	0	68.9576	0
693	ARE_6_46_1	0.00380687	31.1534	0.0122197
694	ARE_6_47_1	0	20.7436	0
695	ARE_6_48_1	0.029313	463.026	0.00633075
696	ARE_6_49_1	0.000359012	97.8999	0.000366713
697	ARE_6_50_1	0	71.5669	0
698	ARE_6_51_1	0	28.1168	0
699	ARE_6_52_1	0	67.7649	0
700	ARE_6_53_1	0	30.121	0
701	ARE_6_54_1	0	28.6541	0
702	ARE_6_55_1	0	38.641	0
703	ARE_6_56_1	0.232555	52.1644	0.445811
704	ARE_6_57_1	0.00841332	128.505	0.00654707
705	ARE_6_58_1	0.00031944	13.8622	0.00208535
706	ARE_6_59_1	0	30.5197	0
707	ARE_6_60_1	0.00476008	424.67	0.00112089
708	ARE_6_61_1	0.75248	723.758	0.103968
709	ARE_6_62_1	0.130493	403.069	0.032375
710	ARE_6_63_1	0	33.1987	0
711	ARE_6_64_1	0	132.001	0
712	ARE_6_65_1	0.00442417	93.4764	0.00473292
713	ARE_6_66_1	0	116.392	0
714	ARE_6_67_1	0	20.3112	0
715	ARE_6_68_1	0.00296202	428.246	0.000691662
716	ARE_6_69_1	0	78.6257	0
717	ARE_6_70_1	0.133866	34.3125	0.390137
718	ARE_6_71_1	0	44.0944	0
719	ARE_6_72_1	0.00328283	42.7521	0.00767875
720	ARE_6_73_1	0.0814681	637.813	0.0127731
721	ARE_6_74_1	0	65.4431	0
722	ARE_7_1_1	0.43993	1882.84	0.0233653
723	ARG_1_1_1	0.439824	3826.71	0.00981075
724	ARG_1_2_1	0	1379.76	0
725	ARG_1_3_1	0.679157	878.558	0.0630894
726	ARG_1_4_1	0.00814294	1811.63	0.000429421
727	ARG_1_5_1	0.153408	925.888	0.0114972
728	ARG_1_6_1	0.338845	1018.68	0.0314567
729	ARG_1_7_1	0.0694776	975.597	0.00648576
730	ARG_1_8_1	0.0171682	2354.9	0.000646361
731	ARG_1_9_1	0.17069	2907.42	0.00503316
732	ARG_1_10_1	1.17162	2808.03	0.0386098
733	ARG_1_11_1	0.174822	1869.26	0.00839254
734	ARG_1_12_1	0.746525	1156.28	0.0616061
735	ARG_1_13_1	0.0674227	2084.71	0.00278859
736	ARG_1_14_1	0.107371	1686.62	0.00602457
737	ARG_1_15_1	0.39637	555.633	0.0667891
738	ARG_1_16_1	0.77291	2988.78	0.0245792
739	ARG_1_17_1	0.172444	1837.57	0.00782028
740	ARG_1_18_1	0.169006	1382.82	0.0101314
741	ARG_1_19_1	5.31658	1452.98	0.360149
742	ARG_1_20_1	8.54808e-05	1398.37	5.39979e-06
743	ARG_1_21_1	0.0580612	524.855	0.0100798
744	ARG_1_22_1	1.09706	1928.98	0.0419147
745	ARG_1_23_1	2.01412	2224.76	0.0737393
746	ARG_1_24_1	0.0361247	979.021	0.00297707
747	ARG_1_25_1	2.66057	792.187	0.316216
748	ARG_1_26_1	0.12188	2331.39	0.00448829
749	ARG_1_27_1	1.05736	1767.05	0.0558296
750	ARG_1_28_1	0.326195	2206.49	0.0123234
751	ARG_1_29_1	0.00808004	994.15	0.000713915
752	ARG_1_30_1	0.269238	1109.91	0.0214994
753	ARG_1_31_1	0.0786204	2201.12	0.00397803
754	ARG_1_32_1	0.0208125	2021.15	0.00085424
755	ARG_1_33_1	0.196849	2688.22	0.00641592
756	ARG_1_34_1	0.0166477	1816.25	0.000644186
757	ARG_1_35_1	0.373666	1116.89	0.0304383
758	ARG_1_36_1	0.326134	480.495	0.0645652
759	ARG_1_37_1	3.50912	1789.05	0.190431
760	ARG_1_38_1	0.269393	2782.68	0.00938899
761	ARG_1_39_1	0.00048549	1214.87	0.000843207
762	ARG_1_40_1	0.0593844	1685.01	0.00334834
763	ARG_1_41_1	0.189883	1197.95	0.0147072
764	ARG_1_42_1	2.066	863.36	0.181731
765	ARG_1_43_1	0.00596417	1375.8	0.000498274
766	ARG_1_44_1	1.2222	825.513	0.130048
767	ARG_1_45_1	0.1871	959.657	0.0182776
768	ARG_1_46_1	0.00940301	1196.18	0.000713818
769	ARG_1_47_1	0.143629	1570.02	0.00804123
770	ARG_1_48_1	0	729.074	0
771	ARG_1_49_1	0.00791729	872.477	0.000907449
772	ARG_1_50_1	0.165353	821.363	0.0201315
773	ARG_1_51_1	0.0567926	1738.47	0.00257337
774	ARG_1_52_1	0.207498	4075.07	0.00499118
775	ARG_1_53_1	0.00656529	1398.48	0.000452229
776	ARG_1_54_1	0.373289	1081.71	0.0366059
777	ARG_1_55_1	0.23694	2959.82	0.00768651
778	ARG_1_56_1	0.10551	1143.26	0.00738197
779	ARG_1_57_1	13.0341	4557.08	0.250482
780	ARG_1_58_1	0.156071	2117.22	0.00572224
781	ARG_1_59_1	0.113635	712.932	0.015939
782	ARG_1_60_1	0.177718	2323.31	0.00807473
783	ARG_1_61_1	0.650584	1593.71	0.0408393
784	ARG_1_62_1	0.333209	3940.54	0.00860069
785	ARG_1_63_1	0.0547795	4287.01	0.00119637
786	ARG_1_64_1	0.0377451	982.499	0.00372371
787	ARG_1_65_1	0	1268.37	0
788	ARG_1_66_1	0.710113	1317.91	0.0466112
789	ARG_1_67_1	0.105132	1287.29	0.00922806
790	ARG_1_68_1	0.136977	3539.03	0.00385591
791	ARG_1_69_1	0.0221073	1838.14	0.00108938
792	ARG_1_70_1	0.467158	1463.13	0.0323775
793	ARG_1_71_1	0.0256797	1600.94	0.00148408
794	ARG_1_72_1	0.527601	1922.38	0.024777
795	ARG_1_73_1	0.269918	1895.48	0.0142401
796	ARG_1_74_1	0.478827	945.482	0.0445791
797	ARG_1_75_1	1.74325	1607.03	0.0983227
798	ARG_1_76_1	0.000147245	852.792	1.58665e-05
799	ARG_1_77_1	0.109838	1254.53	0.00738917
800	ARG_1_78_1	0.158425	1928.88	0.00780082
801	ARG_1_79_1	1.61857	1213.32	0.12155
802	ARG_1_80_1	0	311.609	0
803	ARG_1_81_1	0.204351	2537.57	0.00785442
804	ARG_1_82_1	0.0571733	2219.29	0.00238638
805	ARG_1_83_1	0.34504	1064.77	0.0281536
806	ARG_1_84_1	0.372213	2554.98	0.0136459
807	ARG_1_85_1	0.320817	2508.29	0.00923935
808	ARG_1_86_1	0.129603	3505.42	0.00307649
809	ARG_1_87_1	3.91712	2625.26	0.139885
810	ARG_1_88_1	2.28616	2972.23	0.062224
811	ARG_1_89_1	1.01705	1214.89	0.0796151
812	ARG_1_90_1	1.01916	3370.15	0.0264588
813	ARG_1_91_1	0.994167	1064.02	0.0934351
814	ARG_1_92_1	0.364747	2833.78	0.0129197
815	ARG_1_93_1	0	727.231	0
816	ARG_1_94_1	0.268239	2748.49	0.00838822
817	ARG_1_95_1	0.253864	1687.73	0.0145828
818	ARG_1_96_1	0.163493	1231.23	0.0118944
819	ARG_1_97_1	0.0821455	1344.57	0.00554805
820	ARG_1_98_1	4.78213	2478.95	0.160329
821	ARG_1_99_1	0.37328	1359.74	0.0215642
822	ARG_1_100_1	0.902961	830.629	0.0879108
823	ARG_1_101_1	0.0731194	2129.63	0.00308979
824	ARG_1_102_1	0.925677	1656.35	0.0497987
825	ARG_1_103_1	0.0483974	827.083	0.00475512
826	ARG_1_104_1	0.762365	1347.18	0.0480664
827	ARG_1_105_1	0.0145679	1181.55	0.00104435
828	ARG_1_106_1	0.108341	752.209	0.0134153
829	ARG_1_107_1	9.03546e-05	1150.9	7.85075e-06
830	ARG_1_108_1	0.283861	79.6196	0.356521
831	ARG_1_109_1	0.936382	504.123	0.166152
832	ARG_1_110_1	0.12464	1089.02	0.0119283
833	ARG_1_111_1	0.366769	1220.05	0.0281565
834	ARG_1_112_1	0.413529	1337.11	0.0293503
835	ARG_1_113_1	5.79751e-05	1819.52	3.00612e-06
836	ARG_1_114_1	0.0452604	654.549	0.00505063
837	ARG_1_115_1	0.102035	2895.62	0.00304199
838	ARG_1_116_1	0.0235461	1323.07	0.00177966
839	ARG_1_117_1	11.8186	2097.27	0.541795
840	ARG_1_118_1	0.150572	493.161	0.030532
841	ARG_1_119_1	0.340676	1991.5	0.0141161
842	ARG_1_120_1	1.22422	2826.9	0.0364276
843	ARG_1_121_1	0.0142648	3131.48	0.000409091
844	ARG_1_122_1	0.0842609	887.304	0.00829908
845	ARG_1_123_1	0.0568049	1106.43	0.00441361
846	ARG_1_124_1	0.977461	2597.97	0.0325624
847	ARG_1_125_1	0.0145423	802.658	0.00164145
848	ARG_1_126_1	0.0145283	527.113	0.00275619
849	ARG_1_127_1	5.36697	2283.46	0.211746
850	ARG_1_128_1	1.93496	1375.17	0.131022
851	ARG_2_1_1	0.651616	751.418	0.0867181
852	ARG_2_2_1	0.0691868	911.947	0.00758672
853	ARG_2_3_1	2.30398	1235.68	0.177999
854	ARG_2_4_1	0.287158	4158.06	0.00690606
855	ARG_2_5_1	0.585634	2025.21	0.0289173
856	ARG_2_6_1	0.194105	1095.98	0.0179854
857	ARG_2_7_1	0.700669	1180.43	0.059022
858	ARG_2_8_1	0.123334	878.025	0.0140467
859	ARG_2_9_1	0.971303	267.189	0.363527
860	ARG_2_10_1	0.0907829	1275.06	0.0071668
861	ARG_2_11_1	0.272976	506.364	0.053909
862	ARG_2_12_1	0.158971	696.035	0.0210865
863	ARG_2_13_1	0.209173	1227.6	0.0170392
864	ARG_2_14_1	0.0967018	383.736	0.0252001
865	ARG_2_15_1	0.540842	2471	0.0212891
866	ARG_2_16_1	1.18631	678.153	0.174933
867	ARG_3_1_1	4.28328	4746.14	0.0839939
868	ARG_3_2_1	12.4362	1271.94	0.977733
869	ARG_3_3_1	1.11145	2120.11	0.0516422
870	ARG_3_4_1	1.93498	2102.53	0.084607
871	ARG_3_5_1	0.606466	3538.34	0.0163133
872	ARG_3_6_1	0.255404	2116.86	0.0107085
873	ARG_3_7_1	0.0756769	1100.43	0.0077014
874	ARG_3_8_1	3.30957	1037.23	0.266157
875	ARG_3_9_1	11.2039	8813.15	0.127127
876	ARG_3_10_1	1.9748	1266.23	0.134551
877	ARG_3_11_1	1.9796	793.768	0.205133
878	ARG_3_12_1	23.02	3506.26	0.65654
879	ARG_3_13_1	5.48297	1960.23	0.279711
880	ARG_3_14_1	1.85404	3022.49	0.0613415
881	ARG_3_15_1	2.32315	2877.16	0.078456
882	ARG_3_16_1	1.66405	1876.15	0.0886949
883	ARG_3_17_1	2.70746	1089.46	0.227097
884	ARG_3_18_1	3.74178	889.599	0.420614
885	ARG_3_19_1	1.75031	1607.61	0.102336
886	ARG_3_20_1	52.8143	3060.13	1.69203
887	ARG_3_21_1	0.335902	1204.2	0.0278941
888	ARG_3_22_1	5.32283	1093.52	0.486759
889	ARG_3_23_1	9.31105	1593.43	0.525191
890	ARG_3_24_1	2.52926	1369.99	0.172884
891	ARG_4_1_1	0.174684	3382.38	0.00516453
892	ARG_4_2_1	9.55776	3759.03	0.245433
893	ARG_4_3_1	1.02867	5664.44	0.0177137
894	ARG_4_4_1	0.121408	1825.11	0.00665207
895	ARG_4_5_1	6.10133	1931.3	0.306984
896	ARG_4_6_1	16.5041	2299.95	0.717585
897	ARG_4_7_1	0.552322	2436.24	0.0226711
898	ARG_4_8_1	1.16053	1935.8	0.0599508
899	ARG_4_9_1	0.230947	1734.52	0.0133148
900	ARG_4_10_1	0.275993	2442.26	0.0113007
901	ARG_4_11_1	18.0129	2350.01	0.766505
902	ARG_4_12_1	0.255819	3739.33	0.0068413
903	ARG_4_13_1	0.556341	3465.76	0.0155977
904	ARG_4_14_1	1.21771	1463.45	0.0832083
905	ARG_4_15_1	0.0510066	1685.31	0.00302654
906	ARG_5_1_1	0.856365	4361.32	0.017774
907	ARG_6_1_1	0.626778	3904.13	0.0160542
908	ARG_6_2_1	0.506542	5831.26	0.00836872
909	ARG_6_3_1	0.126796	3686.7	0.00321556
910	ARG_6_4_1	0.0107091	2054.42	0.000464424
911	ARG_6_5_1	1.70513	4070.21	0.0373495
912	ARG_6_6_1	2.19247	6156.62	0.0331872
913	ARG_6_7_1	0.0457495	1733.97	0.00239386
914	ARG_6_8_1	0.941531	4291.63	0.0199055
915	ARG_6_9_1	2.23976	7695.62	0.0270269
916	ARG_6_10_1	0.00332168	1068.27	0.000280945
917	ARG_6_11_1	0.000277225	1048.02	2.64522e-05
918	ARG_6_12_1	1.07551	3893.28	0.0248387
919	ARG_6_13_1	0.611628	3726.76	0.0159145
920	ARG_6_14_1	0.44323	8219.87	0.00498876
921	ARG_6_15_1	0.0325743	2590.62	0.00110374
922	ARG_6_16_1	0.666379	1568.02	0.0396052
923	ARG_6_17_1	0.398466	3890.84	0.00922323
924	ARG_6_18_1	0.26599	1526.43	0.0174256
925	ARG_6_19_1	0.00679907	1317.97	0.00046381
926	ARG_6_20_1	1.07791	6858.35	0.0149224
927	ARG_6_21_1	0.241288	3888.32	0.00604243
928	ARG_6_22_1	0.00478406	877.217	0.000545369
929	ARG_6_23_1	0.407415	4917.09	0.00805645
930	ARG_6_24_1	0.00321325	1290.83	0.000236458
931	ARG_6_25_1	0.0743574	1905.31	0.00608574
932	ARG_6_26_1	5.74537	7637.44	0.0695731
933	ARG_7_1_1	0.101414	729.08	0.0143855
934	ARG_7_2_1	0	143.646	0
935	ARG_7_3_1	0.470312	1491.65	0.0296399
936	ARG_7_4_1	0.000451725	571.054	7.91037e-05
937	ARG_7_5_1	0.402831	1140.4	0.031787
938	ARG_7_6_1	0.169755	551.461	0.0279762
939	ARG_7_7_1	2.32947	771.264	0.302033
940	ARG_7_8_1	0.117662	386.524	0.0351579
941	ARG_7_9_1	0	526.092	0
942	ARG_7_10_1	0.352339	1351.64	0.0260675
943	ARG_7_11_1	4.54475e-06	227.756	1.99545e-06
944	ARG_7_12_1	0.0257266	1160.4	0.00221058
945	ARG_7_13_1	0.514741	778.643	0.0661074
946	ARG_7_14_1	0.0677952	418.162	0.0162127
947	ARG_7_15_1	0.108781	1120.4	0.00960805
948	ARG_7_16_1	1.45071	1179.45	0.114946
949	ARG_7_17_1	0.843367	1249.53	0.0621993
950	ARG_7_18_1	0	495.765	0
951	ARG_7_19_1	0.385643	504.15	0.0764938
952	ARG_7_20_1	0.0279976	646.073	0.0043335
953	ARG_7_21_1	0.263478	1088.73	0.026441
954	ARG_7_22_1	0.029373	538.316	0.00545646
955	ARG_7_23_1	0.0806114	656.733	0.014151
956	ARG_7_24_1	2.33254	1633.9	0.134318
957	ARG_7_25_1	0.0191365	474.741	0.00403093
958	ARG_8_1_1	0.657225	2446.15	0.0250763
959	ARG_8_2_1	2.57927	2318.59	0.105644
960	ARG_8_3_1	0.0513155	1570.61	0.00500241
961	ARG_8_4_1	0.650838	2169.34	0.0313103
962	ARG_8_5_1	0.35475	1466.36	0.0216521
963	ARG_8_6_1	0.0886198	655.989	0.0135093
964	ARG_8_7_1	1.25029	1416.72	0.0810795
965	ARG_8_8_1	2.23627	2857.96	0.0744612
966	ARG_8_9_1	0	3.42396	0
967	ARG_8_10_1	10.9656	994.27	1.02246
968	ARG_8_11_1	0.440021	2052.16	0.0202121
969	ARG_8_12_1	0.015243	1711.75	0.00238606
970	ARG_8_13_1	0.780935	4377.11	0.0170058
971	ARG_8_14_1	0.428499	1269.44	0.0324041
972	ARG_8_15_1	1.6293	2572.61	0.0591753
973	ARG_8_16_1	1.55325	1387.72	0.107653
974	ARG_8_17_1	0.405268	2587.91	0.0147509
975	ARG_9_1_1	0.813247	1794.7	0.0409732
976	ARG_9_2_1	12.4689	1962.32	0.601881
977	ARG_9_3_1	3.95728	644.296	0.614201
978	ARG_9_4_1	0.831813	837.372	0.0802946
979	ARG_9_5_1	4.809	3237.57	0.139745
980	ARG_9_6_1	0.730928	820.244	0.0891111
981	ARG_9_7_1	7.66277	1536.3	0.498781
982	ARG_9_8_1	4.48129	1810.03	0.23001
983	ARG_9_9_1	0.90694	764.558	0.118623
984	ARG_10_1_1	2.37292	2343.72	0.099738
985	ARG_10_2_1	0.249708	2405.4	0.0103811
986	ARG_10_3_1	1.59117	1161.66	0.138761
987	ARG_10_4_1	1.76193	2067.01	0.0852405
988	ARG_10_5_1	1.75989	862.867	0.203332
989	ARG_10_6_1	0.209364	541.03	0.035024
990	ARG_10_7_1	0.124169	1323.29	0.00938339
991	ARG_10_8_1	0.236466	486.382	0.0475285
992	ARG_10_9_1	1.81479	961.876	0.188004
993	ARG_10_10_1	2.71749	803.578	0.332854
994	ARG_10_11_1	0.176127	950.178	0.0185362
995	ARG_10_12_1	0.119261	2097.9	0.00543077
996	ARG_10_13_1	1.20188	747.747	0.160734
997	ARG_10_14_1	1.07758	1662.84	0.0648033
998	ARG_10_15_1	0.763548	425.378	0.179499
999	ARG_10_16_1	0.879933	1978.65	0.0433316
1000	ARG_11_1_1	0.03718	1231.21	0.00273206
1001	ARG_11_2_1	0.111916	869.681	0.0116342
1002	ARG_11_3_1	3.81333	1866.89	0.189573
1003	ARG_11_4_1	0.00599571	1196.23	0.000400159
1004	ARG_11_5_1	0.0624005	721.829	0.00864477
1005	ARG_11_6_1	0.692478	1535.21	0.0411002
1006	ARG_11_7_1	0.00568737	1197.26	0.000475032
1007	ARG_11_8_1	0.830949	1891.85	0.0393085
1008	ARG_11_9_1	0.542588	1198.15	0.0452855
1009	ARG_11_10_1	0.312691	1540.23	0.0181824
1010	ARG_11_11_1	0.472782	1449.22	0.0326231
1011	ARG_11_12_1	0.203914	1271.03	0.0160432
1012	ARG_11_13_1	0.276919	767.904	0.0360617
1013	ARG_11_14_1	0.426999	1291.14	0.0294559
1014	ARG_11_15_1	0.151908	1564.73	0.00851702
1015	ARG_11_16_1	0.420724	1685.79	0.0249572
1016	ARG_11_17_1	0.138661	1228.21	0.00978984
1017	ARG_11_18_1	0.0369104	1214.61	0.00245211
1018	ARG_11_19_1	0.0277362	1535.71	0.00128484
1019	ARG_11_20_1	0.130646	1208.57	0.00963156
1020	ARG_11_21_1	0.137924	884.695	0.0123483
1021	ARG_11_22_1	0.125212	2576.27	0.00458063
1022	ARG_12_1_1	0.659827	560.732	0.100497
1023	ARG_12_2_1	0.306823	2371.86	0.015262
1024	ARG_12_3_1	0.136415	463.525	0.0294299
1025	ARG_12_4_1	0.00596045	755.439	0.000716858
1026	ARG_12_5_1	0.118698	969.421	0.012842
1027	ARG_12_6_1	0.284844	917.765	0.0310367
1028	ARG_12_7_1	0.144256	544.936	0.0264721
1029	ARG_12_8_1	0.177705	548.679	0.0307687
1030	ARG_12_9_1	0	674.264	0
1031	ARG_12_10_1	0.683057	707.006	0.0966127
1032	ARG_12_11_1	0.259156	634.169	0.0408654
1033	ARG_12_12_1	0.038658	934.405	0.00320211
1034	ARG_12_13_1	0.0551492	677.179	0.00814397
1035	ARG_12_14_1	0.558406	726.049	0.064057
1036	ARG_12_15_1	0.815937	573.739	0.141836
1037	ARG_12_16_1	0.0020722	322.905	0.000579963
1038	ARG_12_17_1	0.190676	205.034	0.0929972
1039	ARG_12_18_1	0.050604	952.112	0.00531492
1040	ARG_13_1_1	0	898.775	0
1041	ARG_13_2_1	0.0887152	1942.41	0.00394544
1042	ARG_13_3_1	0.303049	769.54	0.0389629
1043	ARG_13_4_1	0.566612	1114.25	0.0512107
1044	ARG_13_5_1	1.00985	633.167	0.150823
1045	ARG_13_6_1	1.84332	754.092	0.217972
1046	ARG_13_7_1	1.19331	2516.95	0.0477876
1047	ARG_13_8_1	3.14618	1668.39	0.185836
1048	ARG_13_9_1	0.669281	2360.22	0.0267156
1049	ARG_13_10_1	1.09563	1703.48	0.0620315
1050	ARG_13_11_1	1.13445	3672.23	0.0304695
1051	ARG_13_12_1	2.00505	1088.6	0.181665
1052	ARG_13_13_1	0.384486	963.693	0.0398088
1053	ARG_13_14_1	3.11573	1614.79	0.186983
1054	ARG_13_15_1	1.60204	4839.81	0.0313414
1055	ARG_13_16_1	2.68184	1575.99	0.17483
1056	ARG_13_17_1	0.239304	708.938	0.0331532
1057	ARG_13_18_1	0.226035	723.491	0.031273
1058	ARG_14_1_1	0.78385	1409.15	0.056615
1059	ARG_14_2_1	0.847	1895.92	0.044675
1060	ARG_14_3_1	0.464312	1051.34	0.0441637
1061	ARG_14_4_1	0.710237	2604.97	0.0278738
1062	ARG_14_5_1	1.105	649.696	0.170079
1063	ARG_14_6_1	0.432616	1521.33	0.0284366
1064	ARG_14_7_1	2.83298	2427.68	0.116695
1065	ARG_14_8_1	0.618079	2535.92	0.024373
1066	ARG_14_9_1	0.703749	1716.47	0.0408531
1067	ARG_14_10_1	0.617802	1719.07	0.0359381
1068	ARG_14_11_1	0.535309	1586.97	0.0337315
1069	ARG_14_12_1	0.873874	1211.23	0.0721479
1070	ARG_14_13_1	1.02369	2540.81	0.04029
1071	ARG_14_14_1	1.46951	1745.25	0.0842004
1072	ARG_14_15_1	1.23295	921.893	0.133741
1073	ARG_14_16_1	0.880675	2013.79	0.0437323
1074	ARG_14_17_1	1.40382	1458.91	0.0962235
1075	ARG_15_1_1	0.322932	780.028	0.0414001
1076	ARG_15_2_1	0.501225	2602.61	0.0192586
1077	ARG_15_3_1	0.0408908	771.365	0.00530109
1078	ARG_15_4_1	0.00936739	693.302	0.00135113
1079	ARG_15_5_1	0.607353	766.026	0.0792861
1080	ARG_15_6_1	4.74257	5442.89	0.0847386
1081	ARG_15_7_1	0.488246	1054.29	0.0463105
1082	ARG_15_8_1	3.40974	1397.37	0.244012
1083	ARG_15_9_1	0.0260159	669.892	0.00388359
1084	ARG_15_10_1	1.40066	905.303	0.154717
1085	ARG_15_11_1	0.219474	863.564	0.0254149
1086	ARG_15_12_1	0.0596673	667.88	0.00893383
1087	ARG_15_13_1	0.0177529	1873.02	0.000947824
1088	ARG_15_14_1	0.0121795	456.419	0.00266849
1089	ARG_15_15_1	0.120569	708.196	0.0153455
1090	ARG_15_16_1	0.00148224	1358.6	0.000102426
1091	ARG_16_1_1	14.8494	2119.62	0.624009
1092	ARG_16_2_1	4.09235	3094.93	0.130582
1093	ARG_16_3_1	12.5991	2467.45	0.507636
1094	ARG_16_4_1	3.32622	1278.67	0.260132
1095	ARG_16_5_1	0.63172	2472.3	0.0255519
1096	ARG_16_6_1	19.5786	5616	0.343673
1097	ARG_16_7_1	0.576932	578.368	0.0748609
1098	ARG_16_8_1	0.0926315	2116.52	0.00409958
1099	ARG_16_9_1	4.86328	1440.29	0.315139
1100	ARG_16_10_1	1.41148	1262.34	0.107626
1101	ARG_16_11_1	0.646771	2355.81	0.029644
1102	ARG_16_12_1	0.0149764	2038.59	0.000656571
1103	ARG_16_13_1	0.531222	1898.64	0.0305716
1104	ARG_17_1_1	0.668785	2087.58	0.0324856
1105	ARG_17_2_1	0.743493	813.687	0.0913733
1106	ARG_17_3_1	0.104469	378.329	0.0276134
1107	ARG_17_4_1	2.15547	2739.11	0.0785473
1108	ARG_17_5_1	0.178365	537.706	0.0320352
1109	ARG_17_6_1	0.59995	469.3	0.112876
1110	ARG_17_7_1	0.281907	645.087	0.0466599
1111	ARG_17_8_1	1.31936	2418.15	0.0567177
1112	ARG_17_9_1	0.473274	461.867	0.10247
1113	ARG_17_10_1	1.96101	1195.42	0.164043
1114	ARG_17_11_1	0.489913	550.518	0.0854457
1115	ARG_17_12_1	0.144047	264.39	0.0467348
1116	ARG_17_13_1	0.751659	1363.23	0.0559921
1117	ARG_17_14_1	0.201441	363.965	0.0530181
1118	ARG_17_15_1	0.656101	4924.89	0.0128161
1119	ARG_17_16_1	0.125212	1171.98	0.0115263
1120	ARG_17_17_1	0.401227	875.111	0.0458488
1121	ARG_17_18_1	3.48229	2001.55	0.176425
1122	ARG_17_19_1	3.00468	2486.94	0.114873
1123	ARG_17_20_1	0.121851	1005.51	0.0103286
1124	ARG_17_21_1	4.00343	2166.83	0.181062
1125	ARG_17_22_1	0.230914	994.758	0.0232131
1126	ARG_17_23_1	0.937679	1177.18	0.0796547
1127	ARG_18_1_1	0.941129	586.43	0.157322
1128	ARG_18_2_1	0.648265	558.914	0.111279
1129	ARG_18_3_1	1.35147	1786.79	0.0756368
1130	ARG_18_4_1	0.465325	886.987	0.0524613
1131	ARG_18_5_1	1.37885	1324.51	0.109617
1132	ARG_18_6_1	0.527642	238.934	0.220831
1133	ARG_18_7_1	0.304038	1612.05	0.0188603
1134	ARG_18_8_1	1.39055	1287.18	0.108031
1135	ARG_18_9_1	1.49185	774.09	0.192723
1136	ARG_18_10_1	2.26309	1014.22	0.223137
1137	ARG_18_11_1	0.10779	928.298	0.0116116
1138	ARG_18_12_1	0.749169	408.913	0.176073
1139	ARG_18_13_1	0.280067	279.905	0.100058
1140	ARG_18_14_1	1.4689	743.915	0.188685
1141	ARG_18_15_1	1.0665	765.203	0.139374
1142	ARG_18_16_1	0.809736	500.622	0.164763
1143	ARG_18_17_1	1.46282	983.222	0.148826
1144	ARG_18_18_1	1.2523	623.798	0.200754
1145	ARG_19_1_1	0.620846	1625.17	0.038202
1146	ARG_19_2_1	0.137024	842.351	0.0162669
1147	ARG_19_3_1	0.0558652	1328.61	0.00390378
1148	ARG_19_4_1	0.0522911	1544.32	0.00322794
1149	ARG_19_5_1	0.0500628	3506.85	0.00125133
1150	ARG_19_6_1	0.786153	2337.82	0.0271772
1151	ARG_19_7_1	0.113803	1476.17	0.0072706
1152	ARG_19_8_1	2.1804	3635.82	0.0544839
1153	ARG_19_9_1	0.0120809	1089.49	0.00110886
1154	ARG_20_1_1	0.197688	2419.52	0.00817053
1155	ARG_20_2_1	0.887871	13687.6	0.00635402
1156	ARG_20_3_1	0.552992	5552.99	0.0112176
1157	ARG_20_4_1	1.71716	4329.69	0.0396601
1158	ARG_20_5_1	0.665078	3156.84	0.0210678
1159	ARG_20_6_1	0.566885	1928.9	0.0293891
1160	ARG_20_7_1	3.31727	2848.68	0.116449
1161	ARG_21_1_1	1.40656	1697.88	0.0667419
1162	ARG_21_2_1	0.864374	3195.66	0.0260745
1163	ARG_21_3_1	0.288462	7046.04	0.0036581
1164	ARG_21_4_1	0.0816188	2276.79	0.00324786
1165	ARG_21_5_1	1.9597	761.239	0.257436
1166	ARG_21_6_1	1.15255	7433.36	0.0139125
1167	ARG_21_7_1	7.68925	6290.64	0.116886
1168	ARG_21_8_1	5.25354	3273.72	0.151249
1169	ARG_21_9_1	8.37752	4000.32	0.190235
1170	ARG_21_10_1	0.84417	5270.8	0.0161788
1171	ARG_21_11_1	1.38969	3834.06	0.03301
1172	ARG_21_12_1	0.622246	6770.51	0.00837706
1173	ARG_21_13_1	0.180766	4940.77	0.0042442
1174	ARG_21_14_1	0.631419	1835.71	0.0321499
1175	ARG_21_15_1	1.87545	3434.01	0.0491786
1176	ARG_21_16_1	0.44008	2613.13	0.0157282
1177	ARG_21_17_1	0.334241	3710.81	0.00865365
1178	ARG_21_18_1	0.582514	3278.14	0.0158172
1179	ARG_21_19_1	1.82062	4245.18	0.0410222
1180	ARG_22_1_1	0.0744373	621.396	0.0091588
1181	ARG_22_2_1	0.410726	1822.57	0.0203179
1182	ARG_22_3_1	0.137507	623.987	0.0191314
1183	ARG_22_4_1	0.239979	810.464	0.0260532
1184	ARG_22_5_1	0.24393	2070.14	0.0107343
1185	ARG_22_6_1	0.243602	620.859	0.0316916
1186	ARG_22_7_1	0.07927	2134.9	0.00358393
1187	ARG_22_8_1	0.0849901	1363.31	0.00581411
1188	ARG_22_9_1	0.0816708	2024.29	0.00336562
1189	ARG_22_10_1	0.0463569	1207.76	0.00363811
1190	ARG_22_11_1	0.484464	1028.45	0.0358282
1191	ARG_22_12_1	0.0621679	795.569	0.00813782
1192	ARG_22_13_1	0.0937794	896.501	0.0097766
1193	ARG_22_14_1	1.29006	991.183	0.107153
1194	ARG_22_15_1	0.00841526	627.559	0.00111989
1195	ARG_22_16_1	0.393461	201.017	0.195735
1196	ARG_22_17_1	1.03103	2542.91	0.0359227
1197	ARG_22_18_1	0	1141.32	0
1198	ARG_22_19_1	0.000823244	1173.7	7.01408e-05
1199	ARG_22_20_1	0.151454	536.867	0.0223248
1200	ARG_22_21_1	0.872534	995.117	0.0847967
1201	ARG_22_22_1	0	832.139	0
1202	ARG_22_23_1	0.133229	949.769	0.0125734
1203	ARG_22_24_1	0.721161	730.519	0.086907
1204	ARG_22_25_1	0.280627	425.322	0.06598
1205	ARG_22_26_1	0.00979664	357.887	0.00216272
1206	ARG_22_27_1	0.014834	433.913	0.00283006
1207	ARG_23_1_1	1.54021	2756.26	0.0558805
1208	ARG_23_2_1	0.551579	1110.34	0.0504036
1209	ARG_24_1_1	0.306487	1256.94	0.0243836
1210	ARG_24_2_1	0.219665	1452.77	0.0147604
1211	ARG_24_3_1	0.263121	689.683	0.038151
1212	ARG_24_4_1	0.553252	1613.6	0.0306371
1213	ARG_24_5_1	0.114334	307.692	0.0371584
1214	ARG_24_6_1	0.10341	308.976	0.0306272
1215	ARG_24_7_1	0.16255	451.295	0.0360185
1216	ARG_24_8_1	0.128264	401.564	0.031941
1217	ARG_24_9_1	1.40604	1375.41	0.0934405
1218	ARG_24_10_1	0.304939	604.151	0.0500543
1219	ARG_24_11_1	0.328374	631.216	0.0520225
1220	ARG_24_12_1	0.426665	621.976	0.0685982
1221	ARG_24_13_1	0.275177	707.757	0.0413922
1222	ARG_24_14_1	0.676276	1026.17	0.0659028
1223	ARG_24_15_1	0.539274	1432.12	0.0373139
1224	ARG_24_16_1	0.1271	843.438	0.0146329
1225	ARG_24_17_1	0.197115	646.879	0.0304717
1226	ASM_1_1_1	0	37.2401	0
1227	ASM_1_2_1	0	55.8923	0
1228	ASM_1_3_1	0	29.8386	0
1229	ASM_1_4_1	0	46.841	0
1230	ASM_1_5_1	0	27.5112	0
1231	ASM_2_1_1	0	15.3327	0
1232	ASM_2_2_1	0	14.2048	0
1233	ASM_2_3_1	0	17.9142	0
1234	ASM_2_4_1	0	8.81553	0
1235	ASM_2_5_1	0	10.2617	0
1236	ASM_3_1_1	0	0
1237	ASM_3_2_1	0	0
1238	ASM_4_1_1	0	60.8185	0
1239	ASM_4_2_1	0.342666	30.4673	1.1247
1240	ASM_4_3_1	0	36.1956	0
1241	ASM_4_4_1	0	208.637	0
1242	AUS_1_1_1	0	0
1243	AUS_2_1_1	0.533744	10184.8	0.00521282
1244	AUS_3_1_1	0	0
1245	AUS_4_1_1	0	143.826	0
1246	AUS_5_1_1	0.404636	1139.64	0.0350549
1247	AUS_5_2_1	0.0691637	2742.82	0.00252843
1248	AUS_5_3_1	0.00398278	200.052	0.00169913
1249	AUS_5_4_1	0.046534	518.077	0.00708322
1250	AUS_5_5_1	0.115604	1017.13	0.0113657
1251	AUS_5_6_1	3.32903	2925.52	0.109407
1252	AUS_5_7_1	0.0786442	1096.71	0.00654132
1253	AUS_5_8_1	0.331393	2613.4	0.0130468
1254	AUS_5_9_1	0.764329	4603.44	0.0166034
1255	AUS_5_10_1	0.130888	1362.31	0.00912089
1256	AUS_5_11_1	0.459859	1678.6	0.026129
1257	AUS_5_12_1	0.0176302	2517.63	0.000671872
1258	AUS_5_13_1	0.130226	4018.22	0.00291378
1259	AUS_5_14_1	0.133465	1001.62	0.0122225
1260	AUS_5_15_1	0.0471208	2464.9	0.00182264
1261	AUS_5_16_1	0.772615	2530.34	0.0282702
1262	AUS_5_17_1	0.329301	1714.2	0.0192102
1263	AUS_5_18_1	0.326954	911.036	0.0353105
1264	AUS_5_19_1	0.0386514	315.304	0.0108464
1265	AUS_5_20_1	5.00522	3697.5	0.131616
1266	AUS_5_21_1	3.46905	2660.91	0.130371
1267	AUS_5_22_1	0.000266356	511.658	4.50347e-05
1268	AUS_5_23_1	1.01856e-05	154.926	5.67848e-06
1269	AUS_5_24_1	0.0522201	1049.3	0.0047072
1270	AUS_5_25_1	0.589676	3131.86	0.0173043
1271	AUS_5_26_1	0.0266254	1193.75	0.0021995
1272	AUS_5_27_1	0.0525561	1644.12	0.00530623
1273	AUS_5_28_1	0	392.727	0
1274	AUS_5_29_1	0.00605839	558.34	0.00098842
1275	AUS_5_30_1	0.583236	4442.43	0.0116869
1276	AUS_5_31_1	5.01707	4506.42	0.104793
1277	AUS_5_32_1	0.12688	2454.95	0.00493557
1278	AUS_5_33_1	1.28742	5323.1	0.0236588
1279	AUS_5_34_1	1.47135	4206.23	0.0343342
1280	AUS_5_35_1	0.0319494	2089.05	0.00146696
1281	AUS_5_36_1	0.320577	1831.61	0.0175025
1282	AUS_5_37_1	0.167997	2039.98	0.0084827
1283	AUS_5_38_1	0.448434	2246.5	0.0184182
1284	AUS_5_39_1	0.0934068	2588.96	0.00347318
1285	AUS_5_40_1	0.817948	981.717	0.0693409
1286	AUS_5_41_1	0.135728	1975.88	0.00646055
1287	AUS_5_42_1	0.634615	1646.94	0.036318
1288	AUS_5_43_1	0.174302	360.907	0.0407648
1289	AUS_5_44_1	0.320045	2042.16	0.0144458
1290	AUS_5_45_1	0.0907315	1328.28	0.00739022
1291	AUS_5_46_1	0.597949	2892.85	0.0206699
1292	AUS_5_47_1	0.274984	1178.95	0.0246004
1293	AUS_5_48_1	0.206894	2159.4	0.00901814
1294	AUS_5_49_1	0.050474	1904.74	0.00255387
1295	AUS_5_50_1	0.429012	2063.79	0.0207876
1296	AUS_5_51_1	0.494826	1767.6	0.0276433
1297	AUS_5_52_1	0.241915	2355.08	0.0102459
1298	AUS_5_53_1	1.14118	1956.15	0.051174
1299	AUS_5_54_1	0.383216	2685.32	0.0142654
1300	AUS_5_55_1	0.367564	3129.74	0.0109203
1301	AUS_5_56_1	1.26328	3428.26	0.0367013
1302	AUS_5_57_1	0.0435017	1696.44	0.0021814
1303	AUS_5_58_1	0.653008	1216.76	0.0500936
1304	AUS_5_59_1	0.589565	2105.44	0.026162
1305	AUS_5_60_1	0.0381489	1456.94	0.00261842
1306	AUS_5_61_1	0.18461	2522.51	0.00746771
1307	AUS_5_62_1	0.354251	1094.82	0.0283372
1308	AUS_5_63_1	1.09772	2490.48	0.0440562
1309	AUS_5_64_1	0.633962	2041.94	0.0310471
1310	AUS_5_65_1	0.00162667	581.162	0.000251149
1311	AUS_5_66_1	0.0412354	1630.21	0.00230049
1312	AUS_5_67_1	0	101.238	0
1313	AUS_5_68_1	0.000784588	392.15	0.000168573
1314	AUS_5_69_1	0.350878	2667	0.0131562
1315	AUS_5_70_1	0.0430045	1548.87	0.00262266
1316	AUS_5_71_1	0.113638	1227.56	0.00822156
1317	AUS_5_72_1	0.868584	2640.56	0.032674
1318	AUS_5_73_1	0.0125359	512.971	0.00230003
1319	AUS_5_74_1	0.000914882	269.18	0.000286569
1320	AUS_5_75_1	0.000183862	914.298	1.98473e-05
1321	AUS_5_76_1	0.444863	2075.61	0.0211652
1322	AUS_5_77_1	0.897523	4456.46	0.0224286
1323	AUS_5_78_1	0.103949	3243.39	0.00308776
1324	AUS_5_79_1	0.000553641	205.805	0.000263824
1325	AUS_5_80_1	0.0808343	1004.52	0.00824842
1326	AUS_5_81_1	0.00184697	257.829	0.000685035
1327	AUS_5_82_1	0.435477	1574.21	0.0276632
1328	AUS_5_83_1	0.583202	3320.78	0.0163223
1329	AUS_5_84_1	0.184056	1805.57	0.00992498
1330	AUS_5_85_1	0.397027	1630.75	0.0218189
1331	AUS_5_86_1	0.201315	1941.28	0.01015
1332	AUS_5_87_1	0.443	1023	0.0408276
1333	AUS_5_88_1	0	209.003	0
1334	AUS_5_89_1	0.0187017	422.882	0.0035716
1335	AUS_5_90_1	0.410856	3509.02	0.0109808
1336	AUS_5_91_1	0.651805	4664.46	0.0131564
1337	AUS_5_92_1	0	159.183	0
1338	AUS_5_93_1	1.17291	2020.36	0.0570216
1339	AUS_5_94_1	0.300511	938.125	0.0320332
1340	AUS_5_95_1	0.194508	1169.11	0.0155078
1341	AUS_5_96_1	0.0755441	1437.61	0.0058102
1342	AUS_5_97_1	0.40988	5020.39	0.00779572
1343	AUS_5_98_1	0.650403	2315.72	0.0299001
1344	AUS_5_99_1	0.0660784	1853.24	0.00325147
1345	AUS_5_100_1	0.179394	1796.17	0.0107202
1346	AUS_5_101_1	0	272.198	0
1347	AUS_5_102_1	0.143067	2650.64	0.00534716
1348	AUS_5_103_1	0.0482878	783.426	0.00551334
1349	AUS_5_104_1	0.173052	3059.32	0.0056133
1350	AUS_5_105_1	0.483505	2772.66	0.0167877
1351	AUS_5_106_1	0.589754	899.373	0.0548958
1352	AUS_5_107_1	0.202898	2018.7	0.00979937
1353	AUS_5_108_1	0	493.332	0
1354	AUS_5_109_1	0.417728	3809.57	0.0108752
1355	AUS_5_110_1	0.651715	1831.11	0.0355913
1356	AUS_5_111_1	0.0171111	718.635	0.00224429
1357	AUS_5_112_1	0.0103937	584.278	0.00176549
1358	AUS_5_113_1	0.325008	2477.99	0.0126203
1359	AUS_5_114_1	0.00152861	453.884	0.000286314
1360	AUS_5_115_1	0.00092446	642.886	0.000137377
1361	AUS_5_116_1	0.0028753	751.824	0.000375206
1362	AUS_5_117_1	0.68993	4569.45	0.0150197
1363	AUS_5_118_1	0.282885	2177.53	0.0124846
1364	AUS_5_119_1	0.168648	2986.94	0.00555497
1365	AUS_5_120_1	0	253.791	0
1366	AUS_5_121_1	0.0791086	1882.38	0.00400417
1367	AUS_5_122_1	2.5691e-05	851.786	2.55358e-06
1368	AUS_5_123_1	0.749545	4180	0.0174022
1369	AUS_5_124_1	0.0330368	1845.71	0.00166449
1370	AUS_5_125_1	0.158457	2954.58	0.00536309
1371	AUS_5_126_1	0.167406	1880.23	0.00880196
1372	AUS_5_127_1	0.190139	2722.51	0.00698398
1373	AUS_5_128_1	0.12267	4360.87	0.00276376
1374	AUS_5_129_1	0.570522	2012.83	0.0279136
1375	AUS_5_130_1	0.575107	7547.88	0.00736249
1376	AUS_5_131_1	0.243458	2413	0.0096469
1377	AUS_5_132_1	0.168667	2710.81	0.00576656
1378	AUS_5_133_1	0.0706013	1300.28	0.00519657
1379	AUS_5_134_1	0.141507	1638.32	0.00765026
1380	AUS_5_135_1	1.9594	3319.01	0.0550488
1381	AUS_5_136_1	2.25999	2436.45	0.0857015
1382	AUS_5_137_1	0.265891	2201.3	0.0118912
1383	AUS_5_138_1	3.81069	4076.03	0.0893811
1384	AUS_5_139_1	0.477302	2406.75	0.0190325
1385	AUS_5_140_1	8.99611e-05	1079.34	8.33486e-06
1386	AUS_5_141_1	0.779587	4452.1	0.01775
1387	AUS_5_142_1	0	204.743	0
1388	AUS_5_143_1	0.19675	1467.38	0.0122817
1389	AUS_5_144_1	0.291144	1931.46	0.0138479
1390	AUS_5_145_1	4.56078	4177.41	0.109177
1391	AUS_5_146_1	1.9631e-05	371.765	4.77414e-06
1392	AUS_5_147_1	0.124047	2862.14	0.00391717
1393	AUS_5_148_1	0.191367	2410.78	0.00813453
1394	AUS_5_149_1	0.0897013	2984.73	0.00349432
1395	AUS_5_150_1	0	231.92	0
1396	AUS_5_151_1	0.254214	2419.02	0.01028
1397	AUS_5_152_1	0.299519	2741.16	0.0101896
1398	AUS_5_153_1	0.453949	1521.13	0.0283899
1399	AUS_6_1_1	0.339891	1061.97	0.030589
1400	AUS_6_2_1	1.47506	12285.8	0.0120062
1401	AUS_6_3_1	0	92.6072	0
1402	AUS_6_4_1	0.0346385	10887.2	0.000318156
1403	AUS_6_5_1	3.46129	534.954	0.581079
1404	AUS_6_6_1	9.24631	1016.49	0.909627
1405	AUS_6_7_1	1.49598	2984.67	0.0501222
1406	AUS_6_8_1	1.25367	1167.04	0.10208
1407	AUS_6_9_1	10.8528	1577.96	0.66677
1408	AUS_6_10_1	0	0
1409	AUS_6_11_1	0.000566365	397	0.000288653
1410	AUS_6_12_1	1.37918	9013.66	0.0141307
1411	AUS_6_13_1	4.14746	2761.35	0.150197
1412	AUS_6_14_1	17.8335	3354.71	0.53526
1413	AUS_6_15_1	15.7625	7777.78	0.204128
1414	AUS_6_16_1	0.000108449	20.0012	0.000542215
1415	AUS_6_17_1	3.85602	4315.86	0.0893453
1416	AUS_7_1_1	0.151645	568.503	0.0266744
1417	AUS_7_2_1	0.676568	3927.6	0.016675
1418	AUS_7_3_1	2.36901	5062.75	0.0440787
1419	AUS_7_4_1	0.488312	4863.47	0.00938896
1420	AUS_7_5_1	1.51065	3027.31	0.0499007
1421	AUS_7_6_1	0.0398334	3573.76	0.00111461
1422	AUS_7_7_1	1.00767	3155.94	0.0318757
1423	AUS_7_8_1	0.597526	10382.9	0.00579178
1424	AUS_7_9_1	0.0644704	4440.15	0.00145198
1425	AUS_7_10_1	0.323507	4339.17	0.00669377
1426	AUS_7_11_1	0.0956737	1446.02	0.00692053
1427	AUS_7_12_1	0.175589	2537.55	0.0069196
1428	AUS_7_13_1	2.1584	2720.81	0.0725103
1429	AUS_7_14_1	0.432773	4719.7	0.00916951
1430	AUS_7_15_1	1.34972	1643.28	0.0753751
1431	AUS_7_16_1	0.984347	8575.1	0.0110077
1432	AUS_7_17_1	0.392469	5971.32	0.00617817
1433	AUS_7_18_1	0	66.2254	0
1434	AUS_7_19_1	0.113097	3640.39	0.00284211
1435	AUS_7_20_1	3.18269	8408.75	0.0377636
1436	AUS_7_21_1	0.325329	1778.24	0.018295
1437	AUS_7_22_1	0.512389	3345.15	0.0153174
1438	AUS_7_23_1	0.0604316	383.083	0.0157751
1439	AUS_7_24_1	0.269319	3159.21	0.00819841
1440	AUS_7_25_1	0.0412604	1961.82	0.00188785
1441	AUS_7_26_1	0.708354	3734.77	0.0184394
1442	AUS_7_27_1	0.224311	3058.19	0.00677542
1443	AUS_7_28_1	1.40774	5866.83	0.0239485
1444	AUS_7_29_1	0.761735	4032.67	0.0174181
1445	AUS_7_30_1	0.66068	4117.46	0.0154691
1446	AUS_7_31_1	1.24983	1156.57	0.0959226
1447	AUS_7_32_1	0.458168	291.236	0.157318
1448	AUS_7_33_1	0.107237	3438.22	0.00333799
1449	AUS_7_34_1	1.11879	6661.8	0.014796
1450	AUS_7_35_1	0.0117685	290.324	0.00405356
1451	AUS_7_36_1	0.421855	276.299	0.15268
1452	AUS_7_37_1	0.425516	2075	0.0209873
1453	AUS_7_38_1	0.347169	3833.47	0.00886795
1454	AUS_7_39_1	0.827852	4194.64	0.0189006
1455	AUS_7_40_1	0.865532	4074.18	0.0179979
1456	AUS_7_41_1	0.00264551	110.119	0.0024024
1457	AUS_7_42_1	0.651801	6111.05	0.0100078
1458	AUS_7_43_1	0.294255	2360.04	0.0122244
1459	AUS_7_44_1	0.289156	6896.55	0.00406651
1460	AUS_7_45_1	0	0
1461	AUS_7_46_1	0.0967205	2623.82	0.00363998
1462	AUS_7_47_1	0.929716	4292.1	0.0204361
1463	AUS_7_48_1	0.0257469	394.898	0.00651988
1464	AUS_7_49_1	0.515435	4420.98	0.0107577
1465	AUS_7_50_1	0.0688943	469.856	0.0146628
1466	AUS_7_51_1	0	0
1467	AUS_7_52_1	0.204874	3554.26	0.00576419
1468	AUS_7_53_1	0.0994132	413.292	0.024054
1469	AUS_7_54_1	0.191139	3546.64	0.00582465
1470	AUS_7_55_1	0.0677517	1586.05	0.00423304
1471	AUS_7_56_1	0.0120305	1134.88	0.000881792
1472	AUS_7_57_1	0.599322	5055.45	0.0115078
1473	AUS_7_58_1	0.38839	2974.6	0.0124147
1474	AUS_7_59_1	0.267946	3583.9	0.00747638
1475	AUS_7_60_1	0.39925	3972.63	0.00984568
1476	AUS_7_61_1	0.725893	4610.47	0.01497
1477	AUS_7_62_1	0.969919	7316.32	0.0128606
1478	AUS_7_63_1	1.84024	7124.87	0.0255267
1479	AUS_7_64_1	0.295144	8069.72	0.00346712
1480	AUS_7_65_1	0.00632851	145.546	0.00434812
1481	AUS_7_66_1	0	0
1482	AUS_7_67_1	0.205915	2703.05	0.00735332
1483	AUS_7_68_1	0.000884899	215.993	0.000745759
1484	AUS_7_69_1	1.1122	10686.2	0.00999141
1485	AUS_7_70_1	1.06631	3460.73	0.0330681
1486	AUS_7_71_1	0.29613	3792.64	0.00750644
1487	AUS_7_72_1	0.048697	426.088	0.0114288
1488	AUS_7_73_1	0.00362232	22.2209	0.0163014
1489	AUS_7_74_1	0.0014152	46.235	0.00306089
1490	AUS_8_1_1	0.0453838	452.34	0.00973192
1491	AUS_8_2_1	0.331915	2607.12	0.01284
1492	AUS_8_3_1	0.393655	2265.67	0.0166699
1493	AUS_8_4_1	0.0119129	4194	0.000278562
1494	AUS_8_5_1	0.320238	1882.81	0.0164185
1495	AUS_8_6_1	0.167073	1521.49	0.0109809
1496	AUS_8_7_1	0.859891	807.066	0.103955
1497	AUS_8_8_1	0.00218946	458.157	0.000477884
1498	AUS_8_9_1	0.39035	429.786	0.0908242
1499	AUS_8_10_1	0.292587	2762.44	0.00985743
1500	AUS_8_11_1	0.0187662	1081.53	0.00165097
1501	AUS_8_12_1	0.13823	2328.98	0.00593524
1502	AUS_8_13_1	0.160415	2324.35	0.00660053
1503	AUS_8_14_1	0	522.003	0
1504	AUS_8_15_1	0.087304	1342.5	0.00650311
1505	AUS_8_16_1	0.13423	2092.51	0.0060912
1506	AUS_8_17_1	0.00768173	1883.46	0.00036207
1507	AUS_8_18_1	0.0884237	1428.8	0.00618866
1508	AUS_8_19_1	0.489371	345.761	0.127496
1509	AUS_8_20_1	0.21172	4223.91	0.00501242
1510	AUS_8_21_1	0.579041	2179.72	0.0265649
1511	AUS_8_22_1	0	280.766	0
1512	AUS_8_23_1	0.178281	2426.81	0.00734631
1513	AUS_8_24_1	0.13661	1996.34	0.00569961
1514	AUS_8_25_1	0.0819802	2025.52	0.00375761
1515	AUS_8_26_1	0.174345	1266.3	0.0132503
1516	AUS_8_27_1	0.157672	2112.52	0.00719282
1517	AUS_8_28_1	0.237242	3014.87	0.00714991
1518	AUS_8_29_1	0.594626	3674.99	0.0140968
1519	AUS_8_30_1	0.140678	1339.98	0.00983904
1520	AUS_8_31_1	0	3703.36	0
1521	AUS_8_32_1	0.00216425	886.427	0.000229043
1522	AUS_8_33_1	1.74687	4506.81	0.0375453
1523	AUS_8_34_1	0.00193673	1011.62	0.00018125
1524	AUS_8_35_1	0.194617	1431.03	0.0131226
1525	AUS_8_36_1	0.0149163	386.48	0.00385954
1526	AUS_8_37_1	0.125613	2821.5	0.00418941
1527	AUS_8_38_1	0.633269	1936.45	0.0305685
1528	AUS_8_39_1	0.178593	2528.59	0.00641903
1529	AUS_8_40_1	0.127171	2726.57	0.00430378
1530	AUS_8_41_1	0.0572406	324.842	0.0177282
1531	AUS_8_42_1	0.0992517	2909.54	0.00418263
1532	AUS_8_43_1	0.0029108	1641.89	0.000177284
1533	AUS_8_44_1	0	1279.64	0
1534	AUS_8_45_1	0.0879969	1539.97	0.00538687
1535	AUS_8_46_1	0.115185	1373.56	0.00749137
1536	AUS_8_47_1	0.0224976	1019.43	0.00357128
1537	AUS_8_48_1	0.0620003	303.302	0.0160551
1538	AUS_8_49_1	0.00390681	1711.75	0.000199999
1539	AUS_8_50_1	0	137.847	0
1540	AUS_8_51_1	2.44918	914.758	0.267741
1541	AUS_8_52_1	0.0236042	760.04	0.00310565
1542	AUS_8_53_1	0	475.429	0
1543	AUS_8_54_1	0.0352172	1571.35	0.00209678
1544	AUS_8_55_1	0.0204609	2095.71	0.000878492
1545	AUS_8_56_1	0.145007	2292.51	0.00601641
1546	AUS_8_57_1	0.269203	2863.58	0.00888096
1547	AUS_8_58_1	0.0328078	1160.13	0.00282793
1548	AUS_8_59_1	0.436218	3172.96	0.0123476
1549	AUS_8_60_1	0.276749	1541.37	0.0161733
1550	AUS_8_61_1	0	0
1551	AUS_8_62_1	0.00236001	265.354	0.000747351
1552	AUS_8_63_1	0.276139	670.112	0.0409297
1553	AUS_8_64_1	0.163934	3544.52	0.00418089
1554	AUS_8_65_1	0.00966005	95.9968	0.0100629
1555	AUS_8_66_1	0.124846	2966.84	0.00393439
1556	AUS_8_67_1	0.150576	615.443	0.0229578
1557	AUS_8_68_1	0.0222286	1021.16	0.00200595
1558	AUS_8_69_1	0.257885	2262.94	0.0102643
1559	AUS_8_70_1	0.0327327	1024.27	0.00319572
1560	AUS_8_71_1	0.193148	4819.03	0.00400802
1561	AUS_9_1_1	0.0893379	1766.64	0.00709572
1562	AUS_9_2_1	0.0338976	376.992	0.00803946
1563	AUS_9_3_1	0.086381	1177.49	0.006984
1564	AUS_9_4_1	0.0371612	1284.96	0.00282576
1565	AUS_9_5_1	0.124406	2176.48	0.00571591
1566	AUS_9_6_1	0.127675	2113.67	0.00604047
1567	AUS_9_7_1	0.032896	1043.16	0.00315349
1568	AUS_9_8_1	0.257294	1318.17	0.0186491
1569	AUS_9_9_1	0.00299695	432.614	0.000630772
1570	AUS_9_10_1	0.154149	1628.52	0.00894485
1571	AUS_9_11_1	0.0141234	523.775	0.00269646
1572	AUS_9_12_1	0.0772033	525.068	0.0132975
1573	AUS_9_13_1	0.085953	1074.23	0.00800137
1574	AUS_9_14_1	8.95114e-05	538.578	1.59571e-05
1575	AUS_9_15_1	9.84755e-05	637.379	1.52519e-05
1576	AUS_9_16_1	0.0344708	1941.71	0.00176632
1577	AUS_9_17_1	0.164098	1186.41	0.013941
1578	AUS_9_18_1	0.0321905	693.799	0.00463974
1579	AUS_9_19_1	0.00124549	848.721	0.000146749
1580	AUS_9_20_1	0.0513821	806.11	0.00619016
1581	AUS_9_21_1	0.0877037	1722.08	0.00481293
1582	AUS_9_22_1	0	0
1583	AUS_9_23_1	0.0927486	2218.73	0.00400593
1584	AUS_9_24_1	0.0998461	1770.05	0.00745921
1585	AUS_9_25_1	0.019024	529.838	0.00359053
1586	AUS_9_26_1	0.102351	1050.66	0.00849446
1587	AUS_9_27_1	0	7.25709	0
1588	AUS_9_28_1	0.0618594	2268.88	0.00254278
1589	AUS_9_29_1	0.100014	1290.31	0.00823425
1590	AUS_9_30_1	0.0464669	775.704	0.00599028
1591	AUS_10_1_1	0.720427	4561.06	0.0157952
1592	AUS_10_2_1	0.256471	3486.9	0.00723525
1593	AUS_10_3_1	0.353221	3456.07	0.00981594
1594	AUS_10_4_1	0.0351841	962.261	0.00355487
1595	AUS_10_5_1	0.0232609	1154.79	0.00201429
1596	AUS_10_6_1	0.366931	5442.11	0.00643914
1597	AUS_10_7_1	0.0109532	593.051	0.0017152
1598	AUS_10_8_1	0.0700505	2404.53	0.00275036
1599	AUS_10_9_1	0.571092	1057.22	0.0479177
1600	AUS_10_10_1	0.0167329	1779.84	0.00087076
1601	AUS_10_11_1	0.0767945	6951.43	0.0010842
1602	AUS_10_12_1	2.59799	5695.78	0.0437572
1603	AUS_10_13_1	0.19235	2724.78	0.00666818
1604	AUS_10_14_1	0.0089443	3119.58	0.000281675
1605	AUS_10_15_1	0.430854	2259.76	0.0183195
1606	AUS_10_16_1	0.222841	3281.32	0.00625359
1607	AUS_10_17_1	0.337689	3217.93	0.00989874
1608	AUS_10_18_1	0.0386326	1071.99	0.00328982
1609	AUS_10_19_1	2.32247	13490.9	0.0170544
1610	AUS_10_20_1	0.016794	1355.91	0.00120085
1611	AUS_10_21_1	3.2978	3300.33	0.0910181
1612	AUS_10_22_1	0	723.242	0
1613	AUS_10_23_1	0.780421	5193.94	0.0144294
1614	AUS_10_24_1	0.336015	2757.21	0.0113807
1615	AUS_10_25_1	0.51296	5601.63	0.00866274
1616	AUS_10_26_1	0.0642427	1505.73	0.00409099
1617	AUS_10_27_1	0.273842	4010.18	0.00663935
1618	AUS_10_28_1	1.68004	3815.5	0.0467586
1619	AUS_10_29_1	0.293137	2679.48	0.0105003
1620	AUS_10_30_1	0.591689	4781.26	0.01201
1621	AUS_10_31_1	0.138153	903.365	0.0130095
1622	AUS_10_32_1	0.0998113	3835.09	0.0024481
1623	AUS_10_33_1	0.147259	2599	0.00517793
1624	AUS_10_34_1	0.677759	3177.19	0.0206589
1625	AUS_10_35_1	0.107042	1252.31	0.0081886
1626	AUS_10_36_1	0.134594	1705.61	0.00772896
1627	AUS_10_37_1	0.232434	2932.44	0.00742975
1628	AUS_10_38_1	0.278096	6253.71	0.00450314
1629	AUS_10_39_1	0.314615	2956.12	0.00993035
1630	AUS_10_40_1	0.421862	1181.6	0.0357027
1631	AUS_10_41_1	0.23662	3922.38	0.00603255
1632	AUS_10_42_1	0.0284509	661.181	0.00360708
1633	AUS_10_43_1	0.000223313	914.844	2.35359e-05
1634	AUS_10_44_1	0.342023	1123.73	0.0348296
1635	AUS_10_45_1	0.0192917	2120.38	0.000870373
1636	AUS_10_46_1	2.80101	11438.3	0.0235209
1637	AUS_10_47_1	0.598959	3198.48	0.0180933
1638	AUS_10_48_1	2.68529	4577.7	0.0568472
1639	AUS_10_49_1	0.00228678	1514.41	0.000146433
1640	AUS_10_50_1	0.0109669	848.503	0.00118941
1641	AUS_10_51_1	0.602169	3517.53	0.0164934
1642	AUS_10_52_1	0.043132	1008.82	0.00386637
1643	AUS_10_53_1	0.0718707	2999.87	0.00246203
1644	AUS_10_54_1	0.629464	2672.62	0.0224367
1645	AUS_10_55_1	0.398758	3910.23	0.0101929
1646	AUS_10_56_1	0.705599	4886.59	0.0141598
1647	AUS_10_57_1	0.244669	1386.86	0.0177278
1648	AUS_10_58_1	0.502686	5738.12	0.0084632
1649	AUS_10_59_1	0.133644	549.803	0.0200413
1650	AUS_10_60_1	0.399687	3303.05	0.0117323
1651	AUS_10_61_1	0.060019	79.2261	0.066988
1652	AUS_10_62_1	0.144886	3296.08	0.00413579
1653	AUS_10_63_1	0.68604	4434.35	0.0140189
1654	AUS_10_64_1	0.563504	633.319	0.0710575
1655	AUS_10_65_1	0.623833	3415.71	0.0175926
1656	AUS_10_66_1	0.384662	2247.96	0.0163064
1657	AUS_10_67_1	3.10672	4671.94	0.0631366
1658	AUS_10_68_1	0.408551	3310.06	0.0119929
1659	AUS_10_69_1	0.00194234	464.295	0.000418341
1660	AUS_10_70_1	0.717353	3884.55	0.0182895
1661	AUS_10_71_1	0.144325	539.259	0.025509
1662	AUS_10_72_1	1.06648	10166	0.0106686
1663	AUS_10_73_1	0.31907	5530.3	0.00551444
1664	AUS_10_74_1	0.000371883	1139.43	3.06793e-05
1665	AUS_10_75_1	0.0544262	2472.95	0.00201926
1666	AUS_10_76_1	0.257521	1254.49	0.021346
1667	AUS_10_77_1	0	0
1668	AUS_10_78_1	0.105418	606.386	0.0157072
1669	AUS_10_79_1	0.546294	5202.62	0.0104012
1670	AUS_10_80_1	0.317382	6769.36	0.0043847
1671	AUS_11_1_1	3.37941	2539.21	0.133437
1672	AUS_11_2_1	0.206294	1757.83	0.0115539
1673	AUS_11_3_1	55.7454	6486.41	0.869624
1674	AUS_11_4_1	1.62044	3288.32	0.0492785
1675	AUS_11_5_1	0.00508906	140.868	0.00334206
1676	AUS_11_6_1	0.0258444	586.862	0.00416489
1677	AUS_11_7_1	0.024244	537.138	0.00409123
1678	AUS_11_8_1	1.79833	1459.74	0.119471
1679	AUS_11_9_1	1.18573	1485.81	0.0798035
1680	AUS_11_10_1	1.7353	1590.11	0.109131
1681	AUS_11_11_1	1.19437	2070.53	0.0556029
1682	AUS_11_12_1	0.520065	981.186	0.0530111
1683	AUS_11_13_1	14.0246	3304.02	0.42447
1684	AUS_11_14_1	2.3422	1402.37	0.163754
1685	AUS_11_15_1	2.21805	1664.36	0.126819
1686	AUS_11_16_1	0.0511567	548.12	0.00868553
1687	AUS_11_17_1	0.151443	2384.44	0.00622004
1688	AUS_11_18_1	0.0133638	341.625	0.0038159
1689	AUS_11_19_1	0.0131287	1107.44	0.00242784
1690	AUS_11_20_1	0.450302	843.411	0.0522242
1691	AUS_11_21_1	9.8108	1358.92	0.723556
1692	AUS_11_22_1	27.3891	3880.42	0.705804
1693	AUS_11_23_1	5.91978	1313.27	0.450765
1694	AUS_11_24_1	0.604097	1029.56	0.0600269
1695	AUS_11_25_1	4.96142e-05	102.97	4.00725e-05
1696	AUS_11_26_1	0.17207	1407.21	0.0114141
1697	AUS_11_27_1	1.5321	4613.85	0.0353982
1698	AUS_11_28_1	0.0314195	2495.5	0.00111782
1699	AUS_11_29_1	7.94171	1633.83	0.489848
1700	AUS_11_30_1	2.79768	1681.27	0.158211
1701	AUS_11_31_1	0.0742252	93.9006	0.0695662
1702	AUS_11_32_1	2.73835	1631.25	0.163887
1703	AUS_11_33_1	0.957255	1004.22	0.099505
1704	AUS_11_34_1	7.33716	1006.76	0.728792
1705	AUS_11_35_1	1.32667	1240.14	0.10664
1706	AUS_11_36_1	4.31966	2846.2	0.144814
1707	AUS_11_37_1	17.398	2225.19	0.781865
1708	AUS_11_38_1	0.00847294	1203.43	0.000839443
1709	AUS_11_39_1	2.29807	1410.56	0.162919
1710	AUS_11_40_1	35.2032	6274.25	0.561074
1711	AUS_11_41_1	0.931629	2501.98	0.0372357
1712	AUS_11_42_1	1.71554	1627.99	0.107719
1713	AUS_11_43_1	2.05708	1549.17	0.133628
1714	AUS_11_44_1	0.202216	4801.2	0.00446494
1715	AUS_11_45_1	0	73.0447	0
1716	AUS_11_46_1	0	0
1717	AUS_11_47_1	0.15398	6376.59	0.00232447
1718	AUS_11_48_1	4.03859	1316.37	0.306797
1719	AUS_11_49_1	0.182283	416.875	0.0411168
1720	AUS_11_50_1	11.9373	1553.75	0.744589
1721	AUS_11_51_1	4.88666	1675.97	0.280072
1722	AUS_11_52_1	2.74477	2022.95	0.130923
1723	AUS_11_53_1	1.30815	1023	0.126051
1724	AUS_11_54_1	0.0568896	1292.23	0.00411864
1725	AUS_11_55_1	10.1595	5429.86	0.187105
1726	AUS_11_56_1	2.4891	2674.13	0.0949116
1727	AUS_11_57_1	5.44476	933.111	0.573288
1728	AUS_11_58_1	2.1821	1706.26	0.127888
1729	AUS_11_59_1	0.230718	1917.93	0.0119967
1730	AUS_11_60_1	1.43706	1483.66	0.104076
1731	AUS_11_61_1	0.167738	7345.26	0.00186281
1732	AUS_11_62_1	1.20484	1107.18	0.106645
1733	AUS_11_63_1	2.72727	1401.3	0.186376
1734	AUS_11_64_1	2.28567	2170.91	0.101537
1735	AUS_11_65_1	2.47088	1601.18	0.146636
1736	AUS_11_66_1	1.24811	2617.91	0.0463351
1737	AUS_11_67_1	2.64033	1352.1	0.184237
1738	AUS_11_68_1	1.82286	2398.29	0.0731529
1739	AUS_11_69_1	0.0551272	671.131	0.00739835
1740	AUS_11_70_1	1.08827	3672.37	0.030615
1741	AUS_11_71_1	1.40161	6096.21	0.0229914
1742	AUS_11_72_1	3.14808	2615.38	0.117849
1743	AUS_11_73_1	0.325278	1147.11	0.0277195
1744	AUS_11_74_1	4.34419	7672.48	0.0564414
1745	AUS_11_75_1	39.7609	5065.02	0.748662
1746	AUS_11_76_1	0.114233	947.003	0.0114846
1747	AUS_11_77_1	1.88336	5645.23	0.0359361
1748	AUS_11_78_1	3.05252	1940.26	0.152265
1749	AUS_11_79_1	6.76903	974.945	0.693575
1750	AUS_11_80_1	4.23553	1522.1	0.284772
1751	AUS_11_81_1	12.3402	1465.72	0.836382
1752	AUS_11_82_1	0.00554043	83.0649	0.00566205
1753	AUS_11_83_1	5.8394	1199.62	0.486769
1754	AUS_11_84_1	3.8696	2071.6	0.175603
1755	AUS_11_85_1	2.23655	1383.84	0.153558
1756	AUS_11_86_1	14.0868	1717.14	0.781607
1757	AUS_11_87_1	1.1587	2038.86	0.0538668
1758	AUS_11_88_1	14.997	2241.98	0.668915
1759	AUS_11_89_1	1.65957	2158.4	0.0810004
1760	AUS_11_90_1	1.39945	4725.21	0.0296167
1761	AUS_11_91_1	2.23912	2057.07	0.106672
1762	AUS_11_92_1	1.6304	1196.93	0.122246
1763	AUS_11_93_1	0.078731	258.463	0.0256741
1764	AUS_11_94_1	0.00944603	290.529	0.00317809
1765	AUS_11_95_1	1.52583	4885.82	0.0312298
1766	AUS_11_96_1	1.94649	1383.56	0.137999
1767	AUS_11_97_1	18.0085	2953.19	0.609799
1768	AUS_11_98_1	1.23849	950.768	0.130262
1769	AUS_11_99_1	0.000590302	20.8211	0.00170512
1770	AUS_11_100_1	9.66345	2208.67	0.412358
1771	AUS_11_101_1	0.0505782	369.658	0.0135558
1772	AUS_11_102_1	1.13445	816.835	0.141678
1773	AUS_11_103_1	2.98146	2331.94	0.123899
1774	AUS_11_104_1	18.3503	2676.87	0.77952
1775	AUS_11_105_1	2.18868	1277.95	0.155002
1776	AUS_11_106_1	1.97226	1946.55	0.101321
1777	AUS_11_107_1	0.180368	1562.84	0.0109439
1778	AUS_11_108_1	20.2949	2018.36	1.07459
1779	AUS_11_109_1	1.88536	1507.12	0.125097
1780	AUS_11_110_1	0	0
1781	AUS_11_111_1	1.17892	1512.12	0.0788913
1782	AUS_11_112_1	12.5011	2167.89	0.576648
1783	AUS_11_113_1	0.0144513	338.485	0.00684639
1784	AUS_11_114_1	0.354027	1729.59	0.0200225
1785	AUS_11_115_1	0.00205954	201.345	0.000962269
1786	AUS_11_116_1	1.93176	3515.68	0.0556434
1787	AUS_11_117_1	0.545863	808.359	0.0699463
1788	AUS_11_118_1	7.97581	1147.88	0.705665
1789	AUS_11_119_1	1.50828	1180.99	0.131893
1790	AUS_11_120_1	1.38928	1034.9	0.134244
1791	AUS_11_121_1	18.6154	3583.18	0.519521
1792	AUS_11_122_1	0.0452576	381.066	0.0121525
1793	AUS_11_123_1	2.52823	1401.69	0.171285
1794	AUS_11_124_1	0.0062126	316.278	0.00183586
1795	AUS_11_125_1	1.575	1186.95	0.130235
1796	AUS_11_126_1	0.558656	1245.16	0.0448662
1797	AUS_11_127_1	3.31251	2794.15	0.119808
1798	AUS_11_128_1	0.0816702	1165.58	0.00654406
1799	AUS_11_129_1	1.61102	1697.28	0.094918
1800	AUS_11_130_1	1.2516	1184.21	0.0925894
1801	AUS_11_131_1	2.33646	1432.53	0.156504
1802	AUS_11_132_1	1.26101	1368.34	0.092156
1803	AUS_11_133_1	20.5869	5039.05	0.408546
1804	AUS_11_134_1	4.14603	2096.85	0.186449
1805	AUS_11_135_1	1.24583	726.188	0.177435
1806	AUS_11_136_1	1.34813	1057.3	0.107009
1807	AUS_11_137_1	20.5315	6434.14	0.319102
1808	AUS_11_138_1	7.52139	2479.69	0.303319
1809	AUS_11_139_1	3.60928	4261.23	0.0837503
1810	AUS_11_140_1	2.11453	1663.45	0.121876
1811	AUT_1_2_1	0.0179952	420.538	0.00418913
1812	AUT_1_1_1	0.0882655	2741.2	0.00333411
1813	AUT_1_3_1	0.168418	2168.8	0.00767285
1814	AUT_1_4_1	0.143818	1799.84	0.00844717
1815	AUT_1_5_1	0.00557681	1766.99	0.000306023
1816	AUT_1_6_1	0.0239658	4039.63	0.00056681
1817	AUT_1_7_1	0.115062	4357.3	0.0025932
1818	AUT_1_8_1	0.134187	4267.01	0.00309079
1819	AUT_1_9_1	0	70.5714	0
1820	AUT_2_1_1	1.123	3581.13	0.0319029
1821	AUT_2_2_1	0.982397	3468.63	0.02848
1822	AUT_2_4_1	0.294982	1588.95	0.0176093
1823	AUT_2_3_1	3.57922	4630.62	0.0770213
1824	AUT_2_5_1	2.0373	8782.92	0.023775
1825	AUT_2_6_1	5.05326	9749.51	0.0518061
1826	AUT_2_8_1	0.401745	1571.1	0.0266504
1827	AUT_2_7_1	2.27144	6545.23	0.0350174
1828	AUT_2_9_1	2.78088	4308.38	0.0629531
1829	AUT_2_10_1	1.66428	4494.91	0.0373123
1830	AUT_3_1_1	1.97769	7056.65	0.0287531
1831	AUT_3_2_1	0.980222	5626.58	0.0173606
1832	AUT_3_3_1	0.107213	2936.73	0.00422886
1833	AUT_3_4_1	0.291123	6645.96	0.00448495
1834	AUT_3_5_1	0.583225	4277.9	0.0135072
1835	AUT_3_6_1	0.308115	5675.94	0.00566424
1836	AUT_3_7_1	0.188726	3634.09	0.00512901
1837	AUT_3_8_1	0.0704379	4311.38	0.00164743
1838	AUT_3_9_1	0.329454	5514.48	0.00597971
1839	AUT_3_10_1	0.033059	715.825	0.00455893
1840	AUT_3_11_1	0.85169	4684.68	0.0185515
1841	AUT_3_12_1	0.668951	5251	0.0122993
1842	AUT_3_13_1	0.229011	7529.36	0.00297879
1843	AUT_3_14_1	0.278916	2819.67	0.00930305
1844	AUT_3_15_1	1.37811	8049.27	0.0171427
1845	AUT_3_17_1	0.0182286	1155.56	0.00143442
1846	AUT_3_16_1	0.806852	7699.88	0.0101788
1847	AUT_3_18_1	1.10794	4466.03	0.0245765
1848	AUT_3_19_1	0.142992	4504.43	0.0033068
1849	AUT_3_20_1	0.328342	2835.36	0.0113038
1850	AUT_3_21_1	0.504498	805.424	0.0601159
1851	AUT_3_22_1	0.326253	3938.11	0.00827302
1852	AUT_3_24_1	0.096124	734.594	0.0116282
1853	AUT_3_23_1	1.16353	6726.71	0.0177566
1854	AUT_3_25_1	0.925677	6953.97	0.0130659
1855	AUT_4_1_1	1.03169	5314.12	0.0190729
1856	AUT_4_2_1	0.336966	1666.78	0.0196555
1857	AUT_4_3_1	2.14413	6005.37	0.0355208
1858	AUT_4_4_1	3.66339	6353.08	0.0576698
1859	AUT_4_5_1	0.716224	3606.04	0.0200005
1860	AUT_4_6_1	1.8852	5822.71	0.031891
1861	AUT_4_8_1	0.26831	2626.14	0.0103452
1862	AUT_4_7_1	1.71596	4605.49	0.036964
1863	AUT_4_9_1	0.805831	3729.83	0.021441
1864	AUT_4_10_1	0.321198	3515.81	0.00907503
1865	AUT_4_11_1	1.11228	4956.92	0.022901
1866	AUT_4_12_1	0.877307	3677.25	0.0239585
1867	AUT_4_14_1	0.203326	433.465	0.0449607
1868	AUT_4_13_1	1.23976	5107.77	0.0237223
1869	AUT_4_15_1	0.962248	4537.86	0.0213009
1870	AUT_4_16_1	3.9979	6925.29	0.0580291
1871	AUT_4_18_1	0.0742783	831.621	0.00749819
1872	AUT_4_17_1	0.527784	4144.77	0.0120163
1873	AUT_5_1_1	2.32657	3114.98	0.0734378
1874	AUT_5_3_1	0.383104	1336.54	0.0271384
1875	AUT_5_2_1	1.59543	6452.83	0.0251331
1876	AUT_5_4_1	3.45774	8068.7	0.0464389
1877	AUT_5_5_1	1.90017	2643.45	0.0723956
1878	AUT_5_6_1	3.92496	8499.15	0.0480207
1879	AUT_6_1_1	3.85284	12501.2	0.0308754
1880	AUT_6_2_1	0.743681	4672.46	0.0163491
1881	AUT_6_4_1	0.337292	2678.8	0.011717
1882	AUT_6_3_1	1.08274	11091.3	0.00985838
1883	AUT_6_5_1	0.739889	7201.35	0.0105706
1884	AUT_6_6_1	1.14974	4197.39	0.0273185
1885	AUT_6_7_1	0.800167	5740.12	0.0143849
1886	AUT_6_8_1	5.16963	13080.5	0.0405207
1887	AUT_6_9_1	1.43858	5269.78	0.0278994
1888	AUT_6_10_1	1.47074	9559.02	0.0158002
1889	AUT_6_11_1	1.08536	8250.89	0.0133211
1890	AUT_6_12_1	1.30558	4161.14	0.0317429
1891	AUT_6_13_1	1.34532	7776.82	0.0176138
1892	AUT_7_1_1	2.14936	4997.84	0.0430353
1893	AUT_7_3_1	0.531233	1267.25	0.0494536
1894	AUT_7_2_1	1.78995	9605.85	0.0185941
1895	AUT_7_4_1	2.12999	5880.74	0.0363294
1896	AUT_7_5_1	2.00256	6228.54	0.0325907
1897	AUT_7_6_1	2.76627	4912.33	0.057003
1898	AUT_7_7_1	4.96485	5695.06	0.0890565
1899	AUT_7_8_1	1.62593	4362.15	0.0372339
1900	AUT_7_9_1	3.17385	6269.73	0.0520323
1901	AUT_8_1_1	5.4987	4725.99	0.116199
1902	AUT_8_3_1	3.02934	4576.72	0.0651087
1903	AUT_8_4_1	0.406049	1600.87	0.0247707
1904	AUT_8_5_1	4.58194	2782.23	0.165232
1905	AUT_9_1_1	1.0052	8448.31	0.0120462
1906	AZE_1_1_1	0.0449428	1566.28	0.00244777
1907	AZE_1_2_1	1.31272	12180.5	0.0101095
1908	AZE_1_3_1	0.00339904	795.272	0.000349048
1909	AZE_1_4_1	0.35156	807.778	0.032953
1910	AZE_2_1_1	0.215566	168.579	0.0930904
1911	AZE_2_2_1	0.0577287	840.606	0.00639219
1912	AZE_2_3_1	1.05951	794.235	0.129625
1913	AZE_2_4_1	0.000146336	940.279	1.40139e-05
1914	AZE_2_5_1	0	671.275	0
1915	AZE_2_6_1	0.206319	866.943	0.0237985
1916	AZE_2_7_1	0.19916	826.286	0.0212071
1917	AZE_2_8_1	1.29294	1247.21	0.0791254
1918	AZE_2_9_1	1.07596	1072.48	0.0902265
1919	AZE_2_10_1	1.7466	930.757	0.137712
1920	AZE_2_11_1	0.298899	253.318	0.11354
1921	AZE_2_12_1	0.201825	521.35	0.035646
1922	AZE_2_13_1	0.229306	539.093	0.0371472
1923	AZE_2_14_1	0.796698	737.561	0.139829
1924	AZE_2_15_1	1.98744	738.06	0.22219
1925	AZE_2_16_1	0	834.881	0
1926	AZE_2_17_1	2.33109	1614.32	0.11982
1927	AZE_2_18_1	0.000448946	190.11	0.000490206
1928	AZE_2_19_1	2.13074	678.23	0.314162
1929	AZE_3_1_1	0.0796395	564.827	0.0140998
1930	AZE_3_2_1	0.186924	858.85	0.0217645
1931	AZE_3_3_1	0.0118823	525.074	0.00226297
1932	AZE_3_4_1	0.0217889	828.035	0.00255123
1933	AZE_4_1_1	0.0192551	381.985	0.00899786
1934	AZE_4_2_1	1.11119	271.77	0.408686
1935	AZE_4_3_1	0.778824	1039.86	0.0748973
1936	AZE_4_4_1	0.0507433	291.271	0.0135715
1937	AZE_4_5_1	2.75982	1445.81	0.174451
1938	AZE_4_6_1	0	33.0957	0
1939	AZE_4_7_1	0.623943	401.434	0.128277
1940	AZE_4_8_1	0.388611	1532.45	0.0221125
1941	AZE_4_9_1	0.00457728	771.785	0.00044651
1942	AZE_4_10_1	0.623484	954.904	0.0591328
1943	AZE_4_11_1	0.912362	852.549	0.10114
1944	AZE_5_1_1	3.44112	2607.56	0.131967
1945	AZE_5_2_1	0.42069	1008.37	0.0417199
1946	AZE_5_3_1	0.694997	2101.23	0.0330757
1947	AZE_5_4_1	0.149571	722.085	0.0207138
1948	AZE_5_5_1	0.44775	640.376	0.0699199
1949	AZE_6_1_1	3.75192	570.414	0.613597
1950	AZE_6_2_1	1.08394	2216.39	0.0466677
1951	AZE_6_3_1	3.5318	1123.61	0.29094
1952	AZE_6_4_1	0.21055	218.24	0.0880571
1953	AZE_6_5_1	4.9734	1205.68	0.412498
1954	AZE_6_6_1	0.92917	1601.97	0.0551762
1955	AZE_6_7_1	5.37024	995.349	0.539534
1956	AZE_7_1_1	0.414708	851.971	0.0466893
1957	AZE_7_2_1	0.607211	370.605	0.140439
1958	AZE_7_3_1	0.00559164	259.553	0.0019225
1959	AZE_7_4_1	0.493465	447.903	0.102036
1960	AZE_7_5_1	0.225405	143.092	0.145484
1961	AZE_7_6_1	0.368404	523.48	0.0632082
1962	AZE_7_7_1	1.01277	191.697	0.528319
1963	AZE_8_1_1	0.000237639	911.513	2.2176e-05
1964	AZE_8_2_1	0.863396	1416.2	0.0609657
1965	AZE_8_3_1	1.56021	721.625	0.216208
1966	AZE_8_4_1	0.0363048	776.727	0.00406921
1967	AZE_8_5_1	0.313602	1536.14	0.0180039
1968	AZE_9_1_1	0.184646	741.152	0.0242639
1969	AZE_9_2_1	0.0532276	435.431	0.0122241
1970	AZE_9_3_1	0.290032	643.92	0.0450416
1971	AZE_9_4_1	0.144669	567.757	0.0236993
1972	AZE_9_5_1	0.179508	1005.53	0.0180538
1973	AZE_9_6_1	0.00180217	184.095	0.000978935
1974	AZE_9_7_1	0.287751	730.469	0.035659
1975	AZE_10_1_1	0.0240911	1917.33	0.00125649
1976	AZE_10_2_1	0.487258	554.735	0.0878363
1977	AZE_10_3_1	0.111367	978.361	0.0106824
1978	AZE_10_4_1	1.7326	296.433	0.584482
1979	AZE_10_5_1	0	76.1077	0
1980	AZE_10_6_1	0.172978	518.603	0.0333547
1981	AZE_10_7_1	0	417.548	0
1982	AZE_10_8_1	0.0959539	639.006	0.0150161
1983	AZE_10_9_1	0.21747	1508.91	0.0144124
1984	AZE_10_10_1	0.719292	1589.36	0.0452566
1985	BDI_1_1_1	0.0261756	293.796	0.00890946
1986	BDI_1_2_1	0.0179499	492.436	0.00364512
1987	BDI_1_3_1	0.0185861	200.473	0.00927113
1988	BDI_1_4_1	0.00200244	256.881	0.000779522
1989	BDI_1_5_1	0.0384056	235.233	0.0163267
1990	BDI_2_1_1	0.054892	180.129	0.0304738
1991	BDI_2_2_1	0.000172612	46.7225	0.000369442
1992	BDI_2_3_1	2.41337e-05	37.3437	6.46259e-05
1993	BDI_2_4_1	0.000992936	66.3108	0.0014974
1994	BDI_2_5_1	0.0208527	142.736	0.0146092
1995	BDI_2_6_1	0.0138378	91.8997	0.0150575
1996	BDI_2_7_1	0.0417856	222.16	0.0188088
1997	BDI_2_8_1	0.0586639	160.192	0.036621
1998	BDI_2_9_1	0.0282594	91.387	0.0309228
[truncated: 44,564 more rows]

## Sheet: Fig1b-f
GroupCode	risk_1_EQ	risk_2_EQ	risk_3_EQ	risk_4_EQ	risk_1_Cyc	risk_2_Cyc	risk_3_Cyc	risk_4_Cyc	risk_1_PU	risk_2_PU	risk_3_PU	risk_4_PU	risk_1_FU	risk_2_FU	risk_3_FU	risk_4_FU	risk_1_CF	risk_2_CF	risk_3_CF	risk_4_CF	CountryName
HIC	8248.94	5529.86	2287.21	571.468	12234.6	15640.4	10769.8	9935.4	42738.5	22307.4	7637.42	1696.05	2206.25	1956.85	1257.39	612.81	171.884	370.819	538.669	1043.77	0
LIC	1419.15	873.808	131.336	0.0492254	550.167	536.32	843.416	523.519	4146.44	2221.73	499.618	70.8534	2072.49	1982.91	1458.23	954.733	28.0006	55.7934	57.3708	104.917	0
LMC	3043.62	2325.62	684.861	41.9476	4189.58	3837.1	1698.86	761.692	17086.7	8805.57	2535.6	504.61	4112.43	3394.1	2139.13	1304.31	253.27	530.181	728.429	1160.7	0
UMC	6000.22	5759.02	1125.43	14.6965	6086.85	7152.15	6305.89	9516.84	26348.9	14935.4	5010.42	1118.37	4680.41	4414.93	2886.23	1643.51	264.59	572.239	955.924	2243.54	0

## Sheet: Fig2
	GID_2	dom_hz	areadeg
0	AFG_1_1_1	FU	0.562457
1	AFG_1_2_1	FU	0.514281
2	AFG_1_3_1	FU	0.494398
3	AFG_1_4_1	EQ	0.351439
4	AFG_1_5_1	EQ	0.581203
5	AFG_1_6_1	FU	0.375697
6	AFG_1_7_1	PU	0.486855
7	AFG_1_8_1	FU	0.698589
8	AFG_1_9_1	FU	0.367976
9	AFG_1_10_1	FU	0.207979
10	AFG_1_11_1	FU	0.717828
11	AFG_1_12_1	EQ	1.78088
12	AFG_1_13_1	FU	0.369595
13	AFG_2_1_1	PU	0.27744
14	AFG_2_2_1	PU	0.331344
15	AFG_2_3_1	PU	1.11325
16	AFG_2_4_1	PU	0.15851
17	AFG_2_5_1	FU	0.760197
18	AFG_2_6_1	PU	0.52154
19	AFG_2_7_1	PU	0.239019
20	AFG_3_1_1	PU	0.419628
21	AFG_3_2_1	EQ	0.200549
22	AFG_3_3_1	EQ	0.323005
23	AFG_3_4_1	EQ	0.201358
24	AFG_3_5_1	PU	0.277097
25	AFG_3_6_1	EQ	0.357637
26	AFG_3_7_1	PU	0.563772
27	AFG_3_8_1	EQ	0.243358
28	AFG_3_9_1	PU	0.432934
29	AFG_3_10_1	EQ	0.317992
30	AFG_3_11_1	EQ	0.180815
31	AFG_3_12_1	PU	0.475281
32	AFG_4_1_1	EQ	0.141829
33	AFG_4_2_1	FU	0.14924
34	AFG_4_3_1	PU	0.274457
35	AFG_4_4_1	EQ	0.290348
36	AFG_4_5_1	FU	0.293787
37	AFG_4_6_1	EQ	0.107621
38	AFG_4_7_1	FU	0.206081
39	AFG_4_8_1	EQ	0.586438
40	AFG_4_9_1	FU	0.408677
41	AFG_4_10_1	PU	0.127366
42	AFG_4_11_1	EQ	0.0473852
43	AFG_4_12_1	EQ	0.322478
44	AFG_4_13_1	EQ	0.307679
45	AFG_4_14_1	FU	0.310479
46	AFG_5_1_1	PU	0.345831
47	AFG_5_2_1	PU	0.401103
48	AFG_5_3_1	PU	0.264828
49	AFG_5_4_1	PU	0.500136
50	AFG_5_5_1	PU	0.897853
51	AFG_6_1_1	PU	1.12801
52	AFG_6_2_1	FU	0.644467
53	AFG_6_3_1	PU	0.412255
54	AFG_6_4_1	PU	0.57903
55	AFG_7_1_1	PU	1.37787
56	AFG_7_2_1	NA	0.407743
57	AFG_7_3_1	FU	0.726349
58	AFG_7_4_1	PU	0.425953
59	AFG_7_5_1	NA	0.972682
60	AFG_7_6_1	NA	0.249446
61	AFG_7_7_1	EQ	0.87898
62	AFG_7_8_1	FU	0.990768
63	AFG_7_9_1	NA	0.222382
64	AFG_7_10_1	FU	0.661543
65	AFG_7_11_1	NA	0.284741
66	AFG_8_1_1	NA	0.343925
67	AFG_8_2_1	NA	0.179774
68	AFG_8_3_1	PU	0.498131
69	AFG_8_4_1	PU	0.47649
70	AFG_8_5_1	FU	0.227118
71	AFG_8_6_1	NA	0.223699
72	AFG_8_7_1	NA	0.427323
73	AFG_8_8_1	PU	0.151666
74	AFG_8_9_1	FU	0.270585
75	AFG_8_10_1	FU	0.319153
76	AFG_8_11_1	FU	0.435322
77	AFG_8_12_1	NA	0.428502
78	AFG_9_1_1	NA	0.241651
79	AFG_9_2_1	NA	0.317593
80	AFG_9_3_1	NA	0.195127
81	AFG_9_4_1	NA	0.15371
82	AFG_9_5_1	PU	0.222524
83	AFG_9_6_1	PU	0.104989
84	AFG_9_7_1	NA	0.192592
85	AFG_9_8_1	PU	0.397966
86	AFG_9_9_1	PU	0.342679
87	AFG_9_10_1	PU	0.28446
88	AFG_9_11_1	NA	0.187806
89	AFG_9_12_1	NA	0.457816
90	AFG_9_13_1	PU	0.816992
91	AFG_9_14_1	NA	0.326889
92	AFG_9_15_1	PU	0.0959337
93	AFG_10_1_1	PU	1.55763
94	AFG_10_2_1	PU	0.538578
95	AFG_10_3_1	PU	0.724414
96	AFG_10_4_1	PU	0.56717
97	AFG_10_5_1	PU	1.18722
98	AFG_10_6_1	PU	0.470742
99	AFG_10_7_1	PU	0.480726
100	AFG_11_1_1	PU	0.613367
101	AFG_11_2_1	NA	1.1865
102	AFG_11_3_1	FU	1.79621
103	AFG_11_4_1	FU	0.325162
104	AFG_11_5_1	FU	0.335759
105	AFG_11_6_1	FU	0.389053
106	AFG_11_7_1	FU	0.755976
107	AFG_11_8_1	FU	0.299888
108	AFG_11_9_1	PU	0.545268
109	AFG_11_10_1	FU	0.164144
110	AFG_11_11_1	FU	1.13485
111	AFG_11_12_1	FU	0.182552
112	AFG_11_13_1	NA	0.716945
113	AFG_12_1_1	PU	1.55915
114	AFG_12_2_1	PU	0.436031
115	AFG_12_3_1	PU	0.381178
116	AFG_12_4_1	EQ	0.899375
117	AFG_12_5_1	FU	0.84994
118	AFG_12_6_1	PU	0.320752
119	AFG_12_7_1	PU	0.0396535
120	AFG_12_8_1	PU	0.298116
121	AFG_12_9_1	FU	0.382786
122	AFG_12_10_1	FU	0.528465
123	AFG_12_11_1	PU	0.517958
124	AFG_12_12_1	PU	0.406972
125	AFG_12_13_1	PU	0.438515
126	AFG_12_14_1	NA	0.322237
127	AFG_12_15_1	PU	1.05298
128	AFG_12_16_1	NA	0.388037
129	AFG_13_1_1	FU	0.229761
130	AFG_13_2_1	PU	0.290347
131	AFG_13_3_1	PU	0.222823
132	AFG_13_4_1	NA	0.194464
133	AFG_13_5_1	NA	0.348324
134	AFG_13_6_1	NA	0.194043
135	AFG_13_7_1	NA	0.215416
136	AFG_13_8_1	FU	0.285181
137	AFG_13_9_1	FU	0.457991
138	AFG_14_1_1	FU	0.111268
139	AFG_14_2_1	PU	0.0958363
140	AFG_14_3_1	PU	0.162229
141	AFG_14_4_1	EQ	0.0733177
142	AFG_14_5_1	PU	0.0666627
143	AFG_14_6_1	PU	0.0902487
144	AFG_14_7_1	EQ	0.0449256
145	AFG_14_8_1	PU	0.159834
146	AFG_14_9_1	EQ	0.0509326
147	AFG_14_10_1	FU	0.0674593
148	AFG_14_11_1	PU	0.11835
149	AFG_14_12_1	EQ	0.070853
150	AFG_14_13_1	EQ	0.112332
151	AFG_14_14_1	FU	0.231019
152	AFG_15_1_1	FU	0.143228
153	AFG_15_2_1	FU	0.610018
154	AFG_15_3_1	FU	0.728306
155	AFG_15_4_1	NA	0.275848
156	AFG_15_5_1	PU	0.166431
157	AFG_15_6_1	PU	0.266062
158	AFG_15_7_1	NA	0.562456
159	AFG_15_8_1	NA	0.448966
160	AFG_15_9_1	FU	0.941306
161	AFG_15_10_1	NA	1.73013
162	AFG_15_11_1	FU	0.567645
163	AFG_15_12_1	NA	0.632001
164	AFG_15_13_1	EQ	0.838129
165	AFG_16_1_1	PU	0.0954667
166	AFG_16_2_1	EQ	0.0719016
167	AFG_16_3_1	EQ	0.0827638
168	AFG_16_4_1	FU	0.0902262
169	AFG_16_5_1	EQ	0.143462
170	AFG_16_6_1	EQ	0.158795
171	AFG_17_1_1	NA	0.0998607
172	AFG_17_2_1	PU	0.0943685
173	AFG_17_3_1	PU	0.111986
174	AFG_17_4_1	PU	0.132583
175	AFG_17_5_1	PU	0.0667015
176	AFG_17_6_1	PU	0.0957163
177	AFG_17_7_1	PU	0.141047
178	AFG_17_8_1	NA	0.0806978
179	AFG_17_9_1	NA	0.109555
180	AFG_17_10_1	PU	0.136988
181	AFG_17_11_1	NA	0.130693
182	AFG_17_12_1	PU	0.143631
183	AFG_18_1_1	PU	0.16649
184	AFG_18_2_1	PU	0.16657
185	AFG_18_3_1	EQ	0.138085
186	AFG_18_4_1	FU	0.100046
187	AFG_18_5_1	NA	0.114679
188	AFG_18_6_1	FU	0.142995
189	AFG_18_7_1	NA	0.110667
190	AFG_18_8_1	NA	0.0689462
191	AFG_18_9_1	FU	0.176393
192	AFG_18_10_1	FU	0.0855764
193	AFG_18_11_1	FU	0.112318
194	AFG_18_12_1	NA	0.0957597
195	AFG_19_1_1	EQ	0.186914
196	AFG_19_2_1	EQ	0.267844
197	AFG_19_3_1	EQ	0.206796
198	AFG_19_4_1	EQ	0.321272
199	AFG_19_5_1	EQ	0.184065
200	AFG_19_6_1	EQ	0.179386
201	AFG_19_7_1	FU	0.380008
202	AFG_20_1_1	FU	0.189182
203	AFG_20_2_1	FU	0.143123
204	AFG_20_3_1	FU	0.209365
205	AFG_20_4_1	EQ	0.174252
206	AFG_20_5_1	PU	0.242717
207	AFG_21_1_1	PU	0.108222
208	AFG_21_2_1	PU	0.188787
209	AFG_21_3_1	PU	0.130758
210	AFG_21_4_1	FU	0.240253
211	AFG_21_5_1	PU	0.261946
212	AFG_22_1_1	NA	0.137365
213	AFG_22_2_1	FU	0.069186
214	AFG_22_3_1	PU	0.0794126
215	AFG_22_4_1	EQ	0.095664
216	AFG_22_5_1	FU	0.138463
217	AFG_22_6_1	PU	0.118089
218	AFG_22_7_1	NA	0.12688
219	AFG_22_8_1	PU	0.202928
220	AFG_22_9_1	FU	0.075713
221	AFG_22_10_1	FU	0.0915304
222	AFG_22_11_1	FU	0.16511
223	AFG_22_12_1	PU	0.122759
224	AFG_22_13_1	FU	0.136881
225	AFG_22_14_1	FU	0.101209
226	AFG_22_15_1	PU	0.0570165
227	AFG_22_16_1	FU	0.108433
228	AFG_22_17_1	FU	0.186299
229	AFG_22_18_1	FU	0.149476
230	AFG_22_19_1	NA	0.0797107
231	AFG_22_20_1	EQ	0.128835
232	AFG_23_1_1	FU	1.36016
233	AFG_23_2_1	FU	2.44805
234	AFG_23_3_1	FU	0.281538
235	AFG_23_4_1	FU	1.01607
236	AFG_23_5_1	FU	0.200061
237	AFG_24_1_1	NA	0.344698
238	AFG_24_2_1	NA	0.257759
239	AFG_24_3_1	FU	0.424743
240	AFG_24_4_1	FU	0.238636
241	AFG_24_5_1	FU	0.358676
242	AFG_24_6_1	PU	0.186627
243	AFG_25_1_1	PU	0.259514
244	AFG_25_2_1	NA	0.296402
245	AFG_25_3_1	NA	0.0831422
246	AFG_25_4_1	PU	0.63372
247	AFG_25_5_1	NA	0.112838
248	AFG_25_6_1	NA	0.0703487
249	AFG_25_7_1	NA	0.135806
250	AFG_25_8_1	PU	0.175359
251	AFG_25_9_1	NA	0.12139
252	AFG_25_10_1	PU	0.218231
253	AFG_25_11_1	PU	0.148616
254	AFG_25_12_1	NA	0.527285
255	AFG_25_13_1	NA	0.513556
256	AFG_25_14_1	PU	0.328785
257	AFG_25_15_1	PU	0.0899759
258	AFG_26_1_1	PU	0.201147
259	AFG_26_2_1	PU	0.101759
260	AFG_26_3_1	NA	0.0902762
261	AFG_26_4_1	EQ	0.184409
262	AFG_26_5_1	FU	0.13878
263	AFG_26_6_1	PU	0.159267
264	AFG_26_7_1	PU	0.13252
265	AFG_26_8_1	PU	0.134435
266	AFG_26_9_1	PU	0.194062
267	AFG_26_10_1	PU	0.0588162
268	AFG_26_11_1	EQ	0.0624164
269	AFG_26_12_1	PU	0.300428
270	AFG_27_1_1	PU	0.392554
271	AFG_27_2_1	PU	0.183448
272	AFG_27_3_1	PU	0.184081
273	AFG_28_1_1	EQ	0.136701
274	AFG_28_2_1	EQ	0.0939996
275	AFG_28_3_1	PU	0.276079
276	AFG_28_4_1	PU	0.0899583
277	AFG_28_5_1	EQ	0.173907
278	AFG_28_6_1	PU	0.157155
279	AFG_28_7_1	PU	0.205303
280	AFG_28_8_1	PU	0.123631
281	AFG_28_9_1	PU	0.243762
282	AFG_29_1_1	EQ	0.309892
283	AFG_29_2_1	PU	0.664717
284	AFG_29_3_1	EQ	0.2376
285	AFG_29_4_1	EQ	0.441679
286	AFG_29_5_1	PU	0.399918
287	AFG_30_1_1	PU	0.530442
288	AFG_30_2_1	PU	0.973848
289	AFG_30_3_1	PU	0.310342
290	AFG_30_4_1	FU	0.471125
291	AFG_30_5_1	PU	0.253506
292	AFG_30_6_1	PU	0.206102
293	AFG_31_1_1	EQ	0.158051
294	AFG_31_2_1	PU	0.176045
295	AFG_31_3_1	PU	0.154887
296	AFG_31_4_1	FU	0.146302
297	AFG_31_5_1	PU	0.296074
298	AFG_31_6_1	EQ	0.15628
299	AFG_31_7_1	PU	0.203959
300	AFG_31_8_1	PU	0.195327
301	AFG_31_9_1	EQ	0.316515
302	AFG_31_10_1	EQ	0.207659
303	AFG_31_11_1	FU	0.474404
304	AFG_31_12_1	FU	0.272406
305	AFG_32_1_1	PU	0.569821
306	AFG_32_2_1	FU	0.360419
307	AFG_32_3_1	PU	0.436258
308	AFG_32_4_1	PU	0.308048
309	AFG_32_5_1	PU	0.389141
310	AFG_32_6_1	PU	0.307365
311	AFG_33_1_1	PU	0.260431
312	AFG_33_2_1	NA	0.213412
313	AFG_33_3_1	PU	0.21342
314	AFG_33_4_1	PU	0.248528
315	AFG_33_5_1	PU	0.447859
316	AFG_33_6_1	PU	0.0979185
317	AFG_33_7_1	PU	0.187605
318	AFG_33_8_1	PU	0.24633
319	AFG_34_1_1	PU	0.450846
320	AFG_34_2_1	NA	0.229349
321	AFG_34_3_1	PU	0.529506
322	AFG_34_4_1	NA	0.205466
323	AFG_34_5_1	FU	0.340701
324	AFG_34_6_1	PU	0.286124
325	AFG_34_7_1	NA	0.491619
326	AFG_34_8_1	FU	0.295871
327	AFG_34_9_1	FU	0.322687
328	AGO_1_1_1	FU	0.527348
329	AGO_1_2_1	FU	0.85131
330	AGO_1_3_1	FU	0.497407
331	AGO_1_4_1	FU	1.54211
332	AGO_1_5_1	PU	0.72769
333	AGO_2_1_1	FU	0.870348
334	AGO_2_2_1	FU	0.383638
335	AGO_2_3_1	FU	0.382567
336	AGO_2_4_1	FU	0.734434
337	AGO_2_5_1	FU	0.467711
338	AGO_2_6_1	FU	0.781526
339	AGO_2_7_1	FU	0.604803
340	AGO_2_8_1	FU	0.663151
341	AGO_2_9_1	FU	0.515218
342	AGO_3_1_1	PU	1.20184
343	AGO_3_2_1	FU	1.14926
344	AGO_3_3_1	PU	0.42418
345	AGO_3_4_1	FU	0.462483
346	AGO_3_5_1	FU	2.08753
347	AGO_3_6_1	PU	1.58774
348	AGO_3_7_1	PU	0.321669
349	AGO_3_8_1	FU	0.613039
350	AGO_3_9_1	PU	0.838062
351	AGO_4_1_1	PU	0.229094
352	AGO_4_2_1	PU	0.301624
353	AGO_4_3_1	PU	0.366372
354	AGO_4_4_1	PU	0.249006
355	AGO_5_1_1	FU	0.998378
356	AGO_5_2_1	NA	2.13198
357	AGO_5_3_1	FU	1.339
358	AGO_5_4_1	FU	3.69304
359	AGO_5_5_1	FU	1.9956
360	AGO_5_6_1	FU	4.54451
361	AGO_5_7_1	FU	2.57774
362	AGO_5_8_1	FU	1.22019
363	AGO_5_9_1	FU	3.13134
364	AGO_6_1_1	PU	0.458003
365	AGO_6_2_1	PU	0.201626
366	AGO_6_3_1	PU	0.263854
367	AGO_6_4_1	PU	0.236921
368	AGO_6_5_1	FU	0.589594
369	AGO_6_6_1	PU	0.360888
370	AGO_6_7_1	PU	0.247566
371	AGO_6_8_1	PU	0.296386
372	AGO_6_9_1	PU	0.248577
373	AGO_6_10_1	PU	0.254087
374	AGO_6_11_1	PU	0.34602
375	AGO_6_12_1	PU	0.0866709
376	AGO_6_13_1	PU	0.386745
377	AGO_7_1_1	PU	0.213134
378	AGO_7_2_1	FU	0.643573
379	AGO_7_3_1	FU	0.307024
380	AGO_7_4_1	PU	0.326928
381	AGO_7_5_1	FU	0.714804
382	AGO_7_6_1	FU	1.29383
383	AGO_7_7_1	FU	0.532814
384	AGO_7_8_1	PU	1.16049
385	AGO_7_9_1	FU	0.313256
386	AGO_7_10_1	FU	0.558903
387	AGO_7_11_1	FU	0.626557
388	AGO_7_12_1	FU	0.621109
389	AGO_8_1_1	FU	1.18013
390	AGO_8_2_1	FU	2.27513
391	AGO_8_3_1	FU	1.03242
392	AGO_8_4_1	FU	1.801
393	AGO_8_5_1	FU	1.33811
394	AGO_8_6_1	FU	1.50572
395	AGO_9_1_1	FU	0.876515
396	AGO_9_2_1	FU	0.578828
397	AGO_9_3_1	PU	0.480948
398	AGO_9_4_1	FU	0.260071
399	AGO_9_5_1	FU	0.477065
400	AGO_9_6_1	FU	0.37735
401	AGO_9_7_1	PU	0.379571
402	AGO_9_8_1	PU	0.427819
403	AGO_9_9_1	PU	0.619768
404	AGO_9_10_1	FU	0.216581
405	AGO_9_11_1	FU	0.2911
406	AGO_10_1_1	FU	0.62471
407	AGO_10_2_1	FU	0.58629
408	AGO_10_3_1	FU	0.725759
409	AGO_10_4_1	FU	0.555838
410	AGO_10_5_1	FU	0.558735
411	AGO_10_6_1	FU	1.03264
412	AGO_10_7_1	PU	0.217418
413	AGO_10_8_1	FU	1.36514
414	AGO_10_9_1	FU	1.1733
415	AGO_10_10_1	PU	0.573698
416	AGO_10_11_1	FU	1.11337
417	AGO_10_12_1	FU	0.642301
418	AGO_10_13_1	FU	1.02733
419	AGO_11_1_1	FU	0.140627
420	AGO_11_2_1	NA	0.036167
421	AGO_11_3_1	PU	0.0355661
422	AGO_11_4_1	PU	0.0513542
423	AGO_11_5_1	PU	0.0372859
424	AGO_11_6_1	NA	0.0256872
425	AGO_11_7_1	PU	0.11865
426	AGO_11_8_1	NA	0.0323085
427	AGO_11_9_1	FU	0.260392
428	AGO_12_1_1	FU	1.10509
429	AGO_12_2_1	FU	1.15817
430	AGO_12_3_1	PU	1.25291
431	AGO_12_4_1	PU	1.32479
432	AGO_12_5_1	FU	0.835721
433	AGO_12_6_1	FU	1.20752
434	AGO_12_7_1	PU	1.59699
435	AGO_12_8_1	FU	1.9451
436	AGO_12_9_1	FU	1.86593
437	AGO_13_1_1	PU	1.38963
438	AGO_13_2_1	FU	1.62085
439	AGO_13_3_1	FU	2.85391
440	AGO_13_4_1	PU	2.5766
441	AGO_14_1_1	FU	0.793159
442	AGO_14_2_1	FU	0.9439
443	AGO_14_3_1	FU	0.887356
444	AGO_14_4_1	FU	0.771194
445	AGO_14_5_1	PU	0.711925
446	AGO_14_6_1	PU	0.467758
447	AGO_14_7_1	FU	0.491681
448	AGO_14_8_1	FU	1.38866
449	AGO_14_9_1	FU	0.376516
450	AGO_14_10_1	FU	0.787157
451	AGO_14_11_1	FU	0.95351
452	AGO_14_12_1	PU	0.335041
453	AGO_14_13_1	FU	0.713218
454	AGO_14_14_1	FU	1.15626
455	AGO_15_1_1	FU	4.73389
456	AGO_15_2_1	PU	0.409323
457	AGO_15_3_1	FU	0.934236
458	AGO_15_4_1	PU	0.411095
459	AGO_15_5_1	PU	0.509281
460	AGO_15_6_1	FU	1.5117
461	AGO_15_7_1	PU	4.44225
462	AGO_15_8_1	FU	4.0825
463	AGO_15_9_1	PU	3.93139
464	AGO_16_1_1	FU	1.02816
465	AGO_16_2_1	FU	0.943523
466	AGO_16_3_1	FU	1.18138
467	AGO_16_4_1	FU	2.07886
468	AGO_16_5_1	PU	1.70799
469	AGO_17_1_1	PU	0.462209
470	AGO_17_2_1	FU	0.641613
471	AGO_17_3_1	PU	0.738867
472	AGO_17_4_1	PU	0.418662
473	AGO_17_5_1	PU	0.334698
474	AGO_17_6_1	PU	0.838753
475	AGO_17_7_1	PU	0.975313
476	AGO_17_8_1	FU	0.797414
477	AGO_17_9_1	PU	0.266511
478	AGO_17_10_1	PU	0.329771
479	AGO_17_11_1	PU	0.203398
480	AGO_17_12_1	PU	0.789794
481	AGO_17_13_1	PU	0.475762
482	AGO_17_14_1	PU	0.622114
483	AGO_17_15_1	PU	0.382505
484	AGO_17_16_1	PU	0.233949
485	AGO_18_1_1	PU	0.473977
486	AGO_18_2_1	PU	0.734786
487	AGO_18_3_1	FU	1.00507
488	AGO_18_4_1	PU	0.667354
489	AGO_18_5_1	PU	0.627231
490	AGO_18_6_1	FU	1.00099
491	ALB_1_1_1	PU	0.226869
492	ALB_1_2_1	FU	0.0589156
493	ALB_1_3_1	PU	0.207498
494	ALB_2_1_1	PU	0.182527
495	ALB_2_2_1	PU	0.244735
496	ALB_2_3_1	PU	0.247295
497	ALB_3_1_1	CF	0.151846
498	ALB_3_2_1	PU	0.120763
499	ALB_4_1_1	PU	0.281886
500	ALB_4_2_1	PU	0.190903
501	ALB_4_3_1	PU	0.243686
502	ALB_4_4_1	FU	0.0883954
503	ALB_5_1_1	FU	0.215806
504	ALB_5_2_1	FU	0.197869
505	ALB_5_3_1	FU	0.120645
506	ALB_6_1_1	PU	0.275799
507	ALB_6_2_1	PU	0.252778
508	ALB_6_3_1	PU	0.202831
509	ALB_7_1_1	PU	0.143406
510	ALB_7_2_1	EQ	0.205301
511	ALB_7_3_1	PU	0.363586
512	ALB_7_4_1	PU	0.190021
513	ALB_8_1_1	EQ	0.125633
514	ALB_8_2_1	PU	0.24266
515	ALB_8_3_1	PU	0.254144
516	ALB_9_1_1	CF	0.104604
517	ALB_9_2_1	CF	0.184018
518	ALB_9_3_1	PU	0.235822
519	ALB_9_4_1	PU	0.0438856
520	ALB_10_1_1	PU	0.278153
521	ALB_10_2_1	PU	0.25471
522	ALB_10_3_1	FU	0.329677
523	ALB_11_1_1	CF	0.137461
524	ALB_11_2_1	FU	0.288332
525	ALB_12_1_1	PU	0.128612
526	ALB_12_2_1	CF	0.224168
527	ALB_12_3_1	CF	0.362287
528	ARE_1_1_1	CF	1.49209
529	ARE_1_2_1	FU	1.69784
530	ARE_1_3_1	CF	3.93195
531	ARE_2_1_1	CF	0.0304534
532	ARE_2_2_1	FU	0.0258044
533	ARE_2_3_1	FU	0.022455
534	ARE_2_4_1	FU	0.0209368
535	ARE_2_5_1	NA	0.0230943
536	ARE_2_6_1	NA	0.0249413
537	ARE_2_7_1	PU	0.0260235
538	ARE_2_8_1	NA	0.0207123
539	ARE_2_9_1	CF	0.0221777
540	ARE_2_10_1	NA	0.0241572
541	ARE_2_11_1	NA	0.0224307
542	ARE_2_12_1	NA	0.0236959
543	ARE_2_13_1	FU	0.0227553
544	ARE_2_14_1	NA	0.0221078
545	ARE_2_15_1	NA	0.0214789
546	ARE_2_16_1	NA	0.024979
547	ARE_2_17_1	NA	0.0260639
548	ARE_2_18_1	NA	0.0251138
549	ARE_2_19_1	NA	0.0233715
550	ARE_2_20_1	NA	0.0256274
551	ARE_2_21_1	NA	0.0224539
552	ARE_2_22_1	FU	0.0216341
553	ARE_2_23_1	FU	0.0220113
554	ARE_2_24_1	CF	0.0211516
555	ARE_2_25_1	FU	0.0254906
556	ARE_2_26_1	NA	0.022597
557	ARE_2_27_1	NA	0.0236268
558	ARE_2_28_1	FU	0.0221256
559	ARE_2_29_1	NA	0.0215441
560	ARE_2_30_1	FU	0.0229052
561	ARE_2_31_1	NA	0.0213758
562	ARE_2_32_1	NA	0.0220456
563	ARE_2_33_1	NA	0.0220165
564	ARE_2_34_1	CF	0.0208984
565	ARE_2_35_1	NA	0.0237354
566	ARE_2_36_1	FU	0.0224393
567	ARE_2_37_1	FU	0.0294307
568	ARE_2_38_1	FU	0.027486
569	ARE_2_39_1	FU	0.0251701
570	ARE_2_40_1	FU	0.0245992
571	ARE_2_41_1	NA	0.0357557
572	ARE_2_42_1	PU	0.0556463
573	ARE_2_43_1	CF	0.0259418
574	ARE_2_44_1	FU	0.0244843
575	ARE_3_1_1	CF	0.059938
576	ARE_3_2_1	PU	0.07491
577	ARE_3_3_1	CF	0.0961088
578	ARE_3_4_1	PU	0.0585182
579	ARE_3_5_1	CF	0.143664
580	ARE_3_6_1	FU	0.136471
581	ARE_3_7_1	NA	0.0764914
582	ARE_3_8_1	PU	0.240414
583	ARE_3_9_1	PU	0.280121
584	ARE_4_1_1	PU	0.130356
585	ARE_4_2_1	PU	0.243416
586	ARE_4_3_1	PU	0.0437578
587	ARE_5_1_1	PU	0.262917
588	ARE_5_2_1	NA	0.0280581
589	ARE_5_3_1	CF	0.0231694
590	ARE_5_4_1	CF	0.0273326
591	ARE_5_5_1	PU	0.0397114
592	ARE_5_6_1	FU	0.023093
593	ARE_5_7_1	FU	0.0334055
594	ARE_5_8_1	NA	0.0243592
595	ARE_5_9_1	PU	0.0492851
596	ARE_5_10_1	CF	0.0274503
597	ARE_5_11_1	NA	0.022583
598	ARE_5_12_1	CF	0.0251084
599	ARE_5_13_1	NA	0.0209266
600	ARE_5_14_1	FU	0.025486
601	ARE_5_15_1	CF	0.0224631
602	ARE_5_16_1	CF	0.0242704
603	ARE_5_17_1	CF	0.0219362
604	ARE_5_18_1	CF	0.0208107
605	ARE_5_19_1	PU	0.0350734
606	ARE_5_20_1	CF	0.0229215
607	ARE_5_21_1	NA	0.0214098
608	ARE_5_22_1	CF	0.0318819
609	ARE_5_23_1	NA	0.0359704
610	ARE_5_24_1	NA	0.0233491
611	ARE_5_25_1	CF	0.0218495
612	ARE_5_26_1	PU	0.02414
613	ARE_5_27_1	NA	0.0222226
614	ARE_5_28_1	CF	0.0230211
615	ARE_5_29_1	CF	0.0237148
616	ARE_5_30_1	NA	0.023333
617	ARE_5_31_1	CF	0.0268614
618	ARE_5_32_1	CF	0.0239498
619	ARE_5_33_1	NA	0.024726
620	ARE_5_34_1	NA	0.0367886
621	ARE_5_35_1	PU	0.0772059
622	ARE_5_36_1	PU	0.0626146
623	ARE_5_37_1	PU	0.0447909
624	ARE_5_38_1	PU	0.0454249
625	ARE_5_39_1	CF	0.040859
626	ARE_5_40_1	FU	0.0258184
627	ARE_5_41_1	NA	0.0263664
628	ARE_5_42_1	NA	0.0201589
629	ARE_5_43_1	NA	0.0439028
630	ARE_5_44_1	NA	0.0214992
631	ARE_5_45_1	PU	0.0231398
632	ARE_5_46_1	CF	0.0283273
633	ARE_5_47_1	NA	0.0231665
634	ARE_5_48_1	NA	0.0247011
635	ARE_5_49_1	PU	0.0453044
636	ARE_5_50_1	NA	0.0207726
637	ARE_5_51_1	NA	0.0238476
638	ARE_5_52_1	NA	0.0222242
639	ARE_5_53_1	NA	0.0223432
640	ARE_5_54_1	PU	0.0255641
641	ARE_5_55_1	NA	0.0264219
642	ARE_5_56_1	PU	0.0332881
643	ARE_5_57_1	CF	0.0218794
644	ARE_5_58_1	PU	0.217202
645	ARE_5_59_1	FU	0.0335997
646	ARE_5_60_1	NA	0.0201427
647	ARE_5_61_1	CF	0.0216997
648	ARE_6_1_1	CF	0.366483
649	ARE_6_2_1	NA	0.0210644
650	ARE_6_3_1	PU	0.0290573
651	ARE_6_4_1	NA	0.0212185
652	ARE_6_5_1	FU	0.0230372
653	ARE_6_6_1	NA	0.0196831
654	ARE_6_7_1	NA	0.0209674
655	ARE_6_8_1	CF	0.0213425
656	ARE_6_9_1	FU	0.0222502
657	ARE_6_10_1	PU	0.0391019
658	ARE_6_11_1	NA	0.0189153
659	ARE_6_12_1	NA	0.021777
660	ARE_6_13_1	NA	0.0213346
661	ARE_6_14_1	NA	0.0205866
662	ARE_6_15_1	CF	0.0209863
663	ARE_6_16_1	NA	0.0212399
664	ARE_6_17_1	CF	0.0214852
665	ARE_6_18_1	CF	0.0203729
666	ARE_6_19_1	PU	0.0217838
667	ARE_6_20_1	CF	0.0217835
668	ARE_6_21_1	NA	0.0199322
669	ARE_6_22_1	CF	0.0245746
670	ARE_6_23_1	NA	0.02025
671	ARE_6_24_1	CF	0.0205025
672	ARE_6_25_1	NA	0.0190049
673	ARE_6_26_1	NA	0.0196369
674	ARE_6_27_1	NA	0.0190203
675	ARE_6_28_1	NA	0.0199425
676	ARE_6_29_1	NA	0.0204693
677	ARE_6_30_1	NA	0.0213457
678	ARE_6_31_1	PU	0.0372846
679	ARE_6_32_1	NA	0.020875
680	ARE_6_33_1	CF	0.0215392
681	ARE_6_34_1	NA	0.0201269
682	ARE_6_35_1	NA	0.0219007
683	ARE_6_36_1	FU	0.0230694
684	ARE_6_37_1	NA	0.02142
685	ARE_6_38_1	FU	0.0233042
686	ARE_6_39_1	NA	0.0315738
687	ARE_6_40_1	CF	0.0207839
688	ARE_6_41_1	NA	0.02129
689	ARE_6_42_1	NA	0.0218019
690	ARE_6_43_1	PU	0.0322215
691	ARE_6_44_1	CF	0.0208557
692	ARE_6_45_1	NA	0.0221689
693	ARE_6_46_1	CF	0.0200812
694	ARE_6_47_1	NA	0.0198385
695	ARE_6_48_1	PU	0.0469649
696	ARE_6_49_1	CF	0.0260191
697	ARE_6_50_1	NA	0.0214079
698	ARE_6_51_1	NA	0.0199476
699	ARE_6_52_1	NA	0.0211139
700	ARE_6_53_1	NA	0.0281878
701	ARE_6_54_1	NA	0.019837
702	ARE_6_55_1	NA	0.0209536
703	ARE_6_56_1	CF	0.0230163
704	ARE_6_57_1	FU	0.0271553
705	ARE_6_58_1	CF	0.0191932
706	ARE_6_59_1	NA	0.019923
707	ARE_6_60_1	CF	0.0363183
708	ARE_6_61_1	CF	0.0985065
709	ARE_6_62_1	PU	0.0697106
710	ARE_6_63_1	NA	0.0201674
711	ARE_6_64_1	NA	0.02409
712	ARE_6_65_1	FU	0.0240845
713	ARE_6_66_1	NA	0.0245882
714	ARE_6_67_1	NA	0.0244957
715	ARE_6_68_1	FU	0.0476869
716	ARE_6_69_1	NA	0.021826
717	ARE_6_70_1	CF	0.0237494
718	ARE_6_71_1	NA	0.0211765
719	ARE_6_72_1	CF	0.0205062
720	ARE_6_73_1	PU	0.0366979
721	ARE_6_74_1	NA	0.0209903
722	ARE_7_1_1	CF	0.184282
723	ARG_1_1_1	FU	0.912807
724	ARG_1_2_1	NA	0.659143
725	ARG_1_3_1	FU	0.246594
726	ARG_1_4_1	PU	0.0658954
727	ARG_1_5_1	FU	0.348034
728	ARG_1_6_1	FU	0.258063
729	ARG_1_7_1	PU	0.0484896
730	ARG_1_8_1	FU	0.996133
731	ARG_1_9_1	FU	0.977221
732	ARG_1_10_1	FU	0.429145
733	ARG_1_11_1	PU	0.653276
734	ARG_1_12_1	FU	0.311536
735	ARG_1_13_1	PU	0.838282
736	ARG_1_14_1	PU	0.0999952
737	ARG_1_15_1	FU	0.0752083
738	ARG_1_16_1	FU	0.765347
739	ARG_1_17_1	FU	0.403904
740	ARG_1_18_1	FU	0.248645
741	ARG_1_19_1	FU	0.235604
742	ARG_1_20_1	PU	0.257682
743	ARG_1_21_1	FU	0.151458
744	ARG_1_22_1	FU	0.442257
745	ARG_1_23_1	FU	0.610841
746	ARG_1_24_1	FU	0.225444
747	ARG_1_25_1	FU	0.431085
748	ARG_1_26_1	FU	0.422998
749	ARG_1_27_1	FU	0.670873
750	ARG_1_28_1	FU	0.369708
751	ARG_1_29_1	FU	0.236039
752	ARG_1_30_1	CF	0.293707
753	ARG_1_31_1	FU	0.870034
754	ARG_1_32_1	PU	0.818037
755	ARG_1_33_1	PU	0.918286
756	ARG_1_34_1	FU	0.653382
757	ARG_1_35_1	FU	0.382495
758	ARG_1_36_1	CF	0.0661666
759	ARG_1_37_1	FU	0.105435
760	ARG_1_38_1	FU	0.121184
761	ARG_1_39_1	PU	0.173735
762	ARG_1_40_1	PU	0.0873313
763	ARG_1_41_1	FU	0.316385
764	ARG_1_42_1	FU	0.578429
765	ARG_1_43_1	FU	0.309947
766	ARG_1_44_1	FU	0.375307
767	ARG_1_45_1	FU	0.442
768	ARG_1_46_1	FU	0.509535
769	ARG_1_47_1	FU	0.74631
770	ARG_1_48_1	NA	0.182855
771	ARG_1_49_1	FU	0.457457
772	ARG_1_50_1	FU	0.254787
773	ARG_1_51_1	FU	0.46107
774	ARG_1_52_1	PU	0.290813
775	ARG_1_53_1	FU	0.116805
776	ARG_1_54_1	FU	0.0483702
777	ARG_1_55_1	FU	0.0865286
778	ARG_1_56_1	FU	0.389668
779	ARG_1_57_1	FU	1.06152
780	ARG_1_58_1	FU	0.737558
781	ARG_1_59_1	FU	0.334388
782	ARG_1_60_1	FU	0.399985
783	ARG_1_61_1	CF	0.171945
784	ARG_1_62_1	FU	0.118534
785	ARG_1_63_1	PU	0.216171
786	ARG_1_64_1	PU	0.0448116
787	ARG_1_65_1	NA	0.57437
788	ARG_1_66_1	FU	0.565184
789	ARG_1_67_1	FU	0.313769
790	ARG_1_68_1	FU	0.858211
791	ARG_1_69_1	FU	0.731856
792	ARG_1_70_1	FU	0.333789
793	ARG_1_71_1	PU	0.0595936
794	ARG_1_72_1	FU	0.190886
795	ARG_1_73_1	FU	0.573813
796	ARG_1_74_1	FU	0.455101
797	ARG_1_75_1	CF	0.514046
798	ARG_1_76_1	PU	0.135074
799	ARG_1_77_1	FU	0.235468
800	ARG_1_78_1	FU	0.0778389
801	ARG_1_79_1	FU	0.35897
802	ARG_1_80_1	NA	0.104945
803	ARG_1_81_1	FU	0.0777393
804	ARG_1_82_1	FU	0.0644085
805	ARG_1_83_1	FU	0.327601
806	ARG_1_84_1	FU	0.772089
807	ARG_1_85_1	FU	0.667458
808	ARG_1_86_1	FU	1.09492
809	ARG_1_87_1	CF	2.02388
810	ARG_1_88_1	FU	0.713759
811	ARG_1_89_1	FU	0.345863
812	ARG_1_90_1	FU	0.501249
813	ARG_1_91_1	FU	0.581026
814	ARG_1_92_1	FU	0.126719
815	ARG_1_93_1	NA	0.0613267
816	ARG_1_94_1	FU	0.983729
817	ARG_1_95_1	PU	0.0583623
818	ARG_1_96_1	FU	0.24438
819	ARG_1_97_1	FU	0.674295
820	ARG_1_98_1	FU	0.618363
821	ARG_1_99_1	FU	0.37002
822	ARG_1_100_1	FU	0.341402
823	ARG_1_101_1	FU	0.562154
824	ARG_1_102_1	FU	0.486068
825	ARG_1_103_1	FU	0.190469
826	ARG_1_104_1	FU	0.313314
827	ARG_1_105_1	PU	0.243094
828	ARG_1_106_1	FU	0.216019
829	ARG_1_107_1	FU	0.533375
830	ARG_1_108_1	FU	0.223594
831	ARG_1_109_1	FU	0.0370857
832	ARG_1_110_1	FU	0.0461098
833	ARG_1_111_1	FU	0.166103
834	ARG_1_112_1	FU	0.275247
835	ARG_1_113_1	PU	0.174512
836	ARG_1_114_1	FU	0.216148
837	ARG_1_115_1	PU	0.747651
838	ARG_1_116_1	FU	0.755398
839	ARG_1_117_1	FU	0.126046
840	ARG_1_118_1	FU	0.275221
841	ARG_1_119_1	PU	0.734187
842	ARG_1_120_1	FU	0.802208
843	ARG_1_121_1	FU	0.925639
844	ARG_1_122_1	FU	0.0488721
845	ARG_1_123_1	FU	0.25317
846	ARG_1_124_1	FU	0.781381
847	ARG_1_125_1	PU	0.0411069
848	ARG_1_126_1	CF	0.110522
849	ARG_1_127_1	FU	1.60499
850	ARG_1_128_1	FU	0.259928
851	ARG_2_1_1	PU	0.328575
852	ARG_2_2_1	PU	0.39651
853	ARG_2_3_1	PU	0.657374
854	ARG_2_4_1	PU	3.13967
855	ARG_2_5_1	PU	1.63829
856	ARG_2_6_1	EQ	0.794473
857	ARG_2_7_1	EQ	0.125659
858	ARG_2_8_1	PU	0.347703
859	ARG_2_9_1	PU	0.0885192
860	ARG_2_10_1	FU	1.04226
861	ARG_2_11_1	PU	0.2242
862	ARG_2_12_1	EQ	0.755651
863	ARG_2_13_1	PU	0.80017
864	ARG_2_14_1	EQ	0.264561
865	ARG_2_15_1	PU	2.67458
866	ARG_2_16_1	PU	0.155897
867	ARG_3_1_1	FU	2.15458
868	ARG_3_2_1	FU	0.431176
869	ARG_3_3_1	FU	0.313332
870	ARG_3_4_1	FU	0.264643
871	ARG_3_5_1	FU	0.542762
872	ARG_3_6_1	FU	0.459463
873	ARG_3_7_1	FU	0.264437
874	ARG_3_8_1	FU	0.298361
875	ARG_3_9_1	FU	3.01407
876	ARG_3_10_1	FU	0.335157
877	ARG_3_11_1	FU	0.233519
878	ARG_3_12_1	FU	1.03765
879	ARG_3_13_1	FU	0.437349
880	ARG_3_14_1	FU	0.577316
881	ARG_3_15_1	FU	0.427934
882	ARG_3_16_1	FU	0.292768
883	ARG_3_17_1	FU	0.376302
884	ARG_3_18_1	FU	0.293167
885	ARG_3_19_1	FU	0.313983
886	ARG_3_20_1	FU	0.518171
887	ARG_3_21_1	FU	0.369136
888	ARG_3_22_1	FU	0.326438
889	ARG_3_23_1	FU	0.798701
890	ARG_3_24_1	FU	0.417326
891	ARG_4_1_1	CF	2.04294
892	ARG_4_2_1	PU	2.31256
893	ARG_4_3_1	PU	2.13744
894	ARG_4_4_1	FU	2.30124
895	ARG_4_5_1	PU	1.44674
896	ARG_4_6_1	FU	1.70314
897	ARG_4_7_1	FU	2.22777
898	ARG_4_8_1	PU	2.18371
899	ARG_4_9_1	FU	2.21335
900	ARG_4_10_1	FU	3.02317
901	ARG_4_11_1	FU	0.747204
902	ARG_4_12_1	PU	3.24664
903	ARG_4_13_1	FU	2.08613
904	ARG_4_14_1	PU	2.13586
905	ARG_4_15_1	FU	2.63917
906	ARG_5_1_1	PU	0.0813886
907	ARG_6_1_1	PU	0.688538
908	ARG_6_2_1	PU	0.143386
909	ARG_6_3_1	PU	0.414874
910	ARG_6_4_1	FU	0.947449
911	ARG_6_5_1	FU	1.65197
912	ARG_6_6_1	FU	0.772247
913	ARG_6_7_1	PU	0.733743
914	ARG_6_8_1	FU	1.1012
915	ARG_6_9_1	FU	1.31016
916	ARG_6_10_1	FU	0.553228
917	ARG_6_11_1	PU	0.503716
918	ARG_6_12_1	FU	1.18038
919	ARG_6_13_1	PU	0.455814
920	ARG_6_14_1	FU	2.2578
921	ARG_6_15_1	FU	0.951042
922	ARG_6_16_1	FU	0.880514
923	ARG_6_17_1	FU	0.747569
924	ARG_6_18_1	PU	0.545662
925	ARG_6_19_1	PU	0.328692
926	ARG_6_20_1	FU	1.99795
927	ARG_6_21_1	FU	0.598288
928	ARG_6_22_1	PU	0.485528
929	ARG_6_23_1	FU	0.827862
930	ARG_6_24_1	PU	0.547465
931	ARG_6_25_1	PU	1.54224
932	ARG_6_26_1	FU	1.4666
933	ARG_7_1_1	FU	0.347134
934	ARG_7_2_1	NA	0.191419
935	ARG_7_3_1	FU	0.133468
936	ARG_7_4_1	PU	0.72983
937	ARG_7_5_1	FU	1.16828
938	ARG_7_6_1	FU	0.383752
939	ARG_7_7_1	FU	0.612422
940	ARG_7_8_1	FU	0.348737
941	ARG_7_9_1	NA	0.468883
942	ARG_7_10_1	FU	0.699942
943	ARG_7_11_1	FU	0.193816
944	ARG_7_12_1	FU	1.30708
945	ARG_7_13_1	FU	0.303845
946	ARG_7_14_1	FU	0.223276
947	ARG_7_15_1	FU	1.2709
948	ARG_7_16_1	FU	0.458237
949	ARG_7_17_1	FU	0.736421
950	ARG_7_18_1	NA	0.344068
951	ARG_7_19_1	FU	0.158723
952	ARG_7_20_1	FU	0.442322
953	ARG_7_21_1	FU	0.94754
954	ARG_7_22_1	FU	0.503679
955	ARG_7_23_1	FU	0.432825
956	ARG_7_24_1	FU	1.02905
957	ARG_7_25_1	FU	0.413997
958	ARG_8_1_1	FU	0.547337
959	ARG_8_2_1	FU	0.567104
960	ARG_8_3_1	FU	0.465472
961	ARG_8_4_1	FU	0.574728
962	ARG_8_5_1	FU	0.768003
963	ARG_8_6_1	FU	0.472412
964	ARG_8_7_1	FU	1.0801
965	ARG_8_8_1	FU	1.01189
966	ARG_8_9_1	NA	0.0242926
967	ARG_8_10_1	FU	0.762195
968	ARG_8_11_1	FU	0.939691
969	ARG_8_12_1	FU	0.652655
970	ARG_8_13_1	FU	0.780341
971	ARG_8_14_1	FU	0.448515
972	ARG_8_15_1	FU	0.798071
973	ARG_8_16_1	FU	0.948862
974	ARG_8_17_1	FU	1.00438
975	ARG_9_1_1	FU	1.64778
976	ARG_9_2_1	FU	0.877753
977	ARG_9_3_1	FU	0.540088
978	ARG_9_4_1	FU	0.571145
979	ARG_9_5_1	FU	2.87624
980	ARG_9_6_1	FU	0.506773
981	ARG_9_7_1	FU	0.758633
982	ARG_9_8_1	FU	1.08271
983	ARG_9_9_1	FU	0.572199
984	ARG_10_1_1	PU	0.349324
985	ARG_10_2_1	PU	0.988492
986	ARG_10_3_1	EQ	0.206727
987	ARG_10_4_1	PU	0.559449
988	ARG_10_5_1	EQ	0.446169
989	ARG_10_6_1	EQ	0.13651
990	ARG_10_7_1	PU	0.907713
991	ARG_10_8_1	EQ	0.19203
992	ARG_10_9_1	EQ	0.349251
993	ARG_10_10_1	EQ	0.610732
994	ARG_10_11_1	PU	0.487869
995	ARG_10_12_1	PU	1.1337
996	ARG_10_13_1	PU	0.340312
997	ARG_10_14_1	PU	0.519859
998	ARG_10_15_1	PU	0.213378
999	ARG_10_16_1	PU	0.460409
1000	ARG_11_1_1	PU	0.556519
1001	ARG_11_2_1	FU	1.23915
1002	ARG_11_3_1	FU	0.432322
1003	ARG_11_4_1	FU	0.413231
1004	ARG_11_5_1	FU	1.19613
1005	ARG_11_6_1	FU	0.422029
1006	ARG_11_7_1	FU	1.23493
1007	ARG_11_8_1	FU	0.77601
1008	ARG_11_9_1	FU	1.77803
1009	ARG_11_10_1	FU	0.552869
1010	ARG_11_11_1	FU	0.867178
1011	ARG_11_12_1	FU	1.63245
1012	ARG_11_13_1	FU	1.35716
1013	ARG_11_14_1	FU	1.22108
1014	ARG_11_15_1	FU	0.417003
1015	ARG_11_16_1	FU	1.77213
1016	ARG_11_17_1	FU	0.415473
1017	ARG_11_18_1	FU	0.73668
1018	ARG_11_19_1	FU	0.422592
1019	ARG_11_20_1	FU	0.77013
1020	ARG_11_21_1	FU	0.351216
1021	ARG_11_22_1	FU	1.70117
1022	ARG_12_1_1	FU	0.40289
1023	ARG_12_2_1	EQ	1.65476
1024	ARG_12_3_1	EQ	0.274207
1025	ARG_12_4_1	FU	0.759816
1026	ARG_12_5_1	PU	0.727928
1027	ARG_12_6_1	FU	1.10089
1028	ARG_12_7_1	PU	0.602091
1029	ARG_12_8_1	EQ	0.506001
1030	ARG_12_9_1	NA	0.452495
1031	ARG_12_10_1	EQ	0.614001
1032	ARG_12_11_1	PU	0.91067
1033	ARG_12_12_1	EQ	0.56165
1034	ARG_12_13_1	EQ	0.715367
1035	ARG_12_14_1	EQ	0.913566
1036	ARG_12_15_1	EQ	0.714946
1037	ARG_12_16_1	PU	0.303545
1038	ARG_12_17_1	PU	0.248858
1039	ARG_12_18_1	FU	1.44503
1040	ARG_13_1_1	NA	0.0537378
1041	ARG_13_2_1	FU	1.79827
1042	ARG_13_3_1	EQ	0.0562245
1043	ARG_13_4_1	EQ	0.0794034
1044	ARG_13_5_1	EQ	0.122243
1045	ARG_13_6_1	FU	1.01719
1046	ARG_13_7_1	EQ	1.27126
1047	ARG_13_8_1	EQ	1.36997
1048	ARG_13_9_1	EQ	0.827385
1049	ARG_13_10_1	EQ	0.169585
1050	ARG_13_11_1	EQ	4.77513
1051	ARG_13_12_1	EQ	0.386395
1052	ARG_13_13_1	EQ	1.56639
1053	ARG_13_14_1	EQ	0.304926
1054	ARG_13_15_1	EQ	3.99585
1055	ARG_13_16_1	EQ	1.16875
1056	ARG_13_17_1	EQ	0.516858
1057	ARG_13_18_1	EQ	0.437595
1058	ARG_14_1_1	PU	0.222363
1059	ARG_14_2_1	PU	0.320507
1060	ARG_14_3_1	PU	0.210757
1061	ARG_14_4_1	PU	0.219651
1062	ARG_14_5_1	FU	0.181179
1063	ARG_14_6_1	PU	0.326892
1064	ARG_14_7_1	PU	0.546186
1065	ARG_14_8_1	PU	0.520317
1066	ARG_14_9_1	PU	0.443651
1067	ARG_14_10_1	PU	0.222043
1068	ARG_14_11_1	PU	0.277848
1069	ARG_14_12_1	PU	0.311737
1070	ARG_14_13_1	PU	0.301873
1071	ARG_14_14_1	PU	0.30513
1072	ARG_14_15_1	FU	0.172178
1073	ARG_14_16_1	PU	0.564641
1074	ARG_14_17_1	FU	0.331235
1075	ARG_15_1_1	FU	0.727405
1076	ARG_15_2_1	FU	1.60398
1077	ARG_15_3_1	FU	0.883793
1078	ARG_15_4_1	PU	0.717172
1079	ARG_15_5_1	PU	0.905256
1080	ARG_15_6_1	FU	1.09893
1081	ARG_15_7_1	PU	0.655912
1082	ARG_15_8_1	PU	0.816309
1083	ARG_15_9_1	PU	0.859828
1084	ARG_15_10_1	PU	0.67974
1085	ARG_15_11_1	PU	0.953964
1086	ARG_15_12_1	FU	0.830449
1087	ARG_15_13_1	FU	1.35947
1088	ARG_15_14_1	FU	0.712767
1089	ARG_15_15_1	FU	0.954621
1090	ARG_15_16_1	PU	0.825419
1091	ARG_16_1_1	FU	1.32529
1092	ARG_16_2_1	FU	2.68721
1093	ARG_16_3_1	PU	0.8679
1094	ARG_16_4_1	FU	1.42728
1095	ARG_16_5_1	FU	2.90273
1096	ARG_16_6_1	FU	1.973
1097	ARG_16_7_1	PU	1.25513
1098	ARG_16_8_1	FU	3.08596
1099	ARG_16_9_1	FU	2.07568
1100	ARG_16_10_1	PU	1.63016
1101	ARG_16_11_1	CF	2.06167
1102	ARG_16_12_1	PU	2.76916
1103	ARG_16_13_1	PU	3.56396
1104	ARG_17_1_1	PU	2.54935
1105	ARG_17_2_1	PU	0.45531
1106	ARG_17_3_1	PU	0.270926
1107	ARG_17_4_1	PU	0.320561
1108	ARG_17_5_1	EQ	0.139711
1109	ARG_17_6_1	PU	0.230234
1110	ARG_17_7_1	EQ	0.416372
1111	ARG_17_8_1	PU	1.79272
1112	ARG_17_9_1	PU	0.473047
1113	ARG_17_10_1	PU	0.536157
1114	ARG_17_11_1	PU	0.241821
1115	ARG_17_12_1	FU	0.257321
1116	ARG_17_13_1	PU	0.721711
1117	ARG_17_14_1	FU	0.415424
1118	ARG_17_15_1	PU	2.89385
1119	ARG_17_16_1	FU	0.820321
1120	ARG_17_17_1	PU	0.520506
1121	ARG_17_18_1	EQ	1.55701
1122	ARG_17_19_1	FU	3.0103
1123	ARG_17_20_1	PU	0.759925
1124	ARG_17_21_1	PU	0.73091
1125	ARG_17_22_1	PU	0.825136
1126	ARG_17_23_1	PU	0.550318
1127	ARG_18_1_1	EQ	0.222026
1128	ARG_18_2_1	EQ	0.428675
1129	ARG_18_3_1	EQ	2.66285
1130	ARG_18_4_1	EQ	0.103369
1131	ARG_18_5_1	EQ	1.12821
1132	ARG_18_6_1	EQ	0.054717
1133	ARG_18_7_1	PU	2.27374
1134	ARG_18_8_1	EQ	1.7775
1135	ARG_18_9_1	EQ	0.151772
1136	ARG_18_10_1	EQ	0.112164
1137	ARG_18_11_1	EQ	0.0670053
1138	ARG_18_12_1	EQ	0.157704
1139	ARG_18_13_1	EQ	0.0453398
1140	ARG_18_14_1	EQ	0.464637
1141	ARG_18_15_1	EQ	0.669458
1142	ARG_18_16_1	EQ	0.903086
1143	ARG_18_17_1	EQ	0.640592
1144	ARG_18_18_1	EQ	0.428485
1145	ARG_19_1_1	EQ	1.28901
1146	ARG_19_2_1	EQ	0.957724
1147	ARG_19_3_1	PU	0.460952
1148	ARG_19_4_1	PU	0.642161
1149	ARG_19_5_1	PU	1.78316
1150	ARG_19_6_1	FU	2.40149
1151	ARG_19_7_1	FU	0.417391
1152	ARG_19_8_1	FU	1.69322
1153	ARG_19_9_1	PU	0.526642
1154	ARG_20_1_1	FU	3.96316
1155	ARG_20_2_1	FU	8.48714
1156	ARG_20_3_1	FU	5.19974
1157	ARG_20_4_1	PU	5.48134
1158	ARG_20_5_1	PU	4.03232
1159	ARG_20_6_1	CF	3.10526
1160	ARG_20_7_1	FU	4.77982
1161	ARG_21_1_1	FU	0.41791
1162	ARG_21_2_1	FU	0.548383
1163	ARG_21_3_1	FU	0.909615
1164	ARG_21_4_1	FU	0.587123
1165	ARG_21_5_1	FU	0.63079
1166	ARG_21_6_1	FU	1.47184
1167	ARG_21_7_1	FU	1.4355
1168	ARG_21_8_1	FU	0.544943
1169	ARG_21_9_1	FU	0.54383
1170	ARG_21_10_1	FU	0.9093
1171	ARG_21_11_1	FU	2.06907
1172	ARG_21_12_1	FU	0.371641
1173	ARG_21_13_1	FU	1.78532
1174	ARG_21_14_1	FU	0.981482
1175	ARG_21_15_1	FU	0.654223
1176	ARG_21_16_1	FU	0.851108
1177	ARG_21_17_1	FU	0.420172
1178	ARG_21_18_1	FU	0.698186
1179	ARG_21_19_1	FU	2.45051
1180	ARG_22_1_1	FU	0.692866
1181	ARG_22_2_1	FU	1.61809
1182	ARG_22_3_1	FU	0.374256
1183	ARG_22_4_1	FU	0.599348
1184	ARG_22_5_1	FU	0.553621
1185	ARG_22_6_1	FU	0.532151
1186	ARG_22_7_1	FU	0.376655
1187	ARG_22_8_1	PU	0.890307
1188	ARG_22_9_1	FU	1.65292
1189	ARG_22_10_1	FU	0.957435
1190	ARG_22_11_1	FU	0.840407
1191	ARG_22_12_1	EQ	0.421389
1192	ARG_22_13_1	EQ	0.789355
1193	ARG_22_14_1	FU	1.21109
1194	ARG_22_15_1	FU	0.533745
1195	ARG_22_16_1	FU	0.525874
1196	ARG_22_17_1	FU	1.93232
1197	ARG_22_18_1	NA	0.908112
1198	ARG_22_19_1	FU	0.902016
1199	ARG_22_20_1	FU	0.591216
1200	ARG_22_21_1	FU	0.373335
1201	ARG_22_22_1	NA	0.523148
1202	ARG_22_23_1	FU	0.260378
1203	ARG_22_24_1	FU	0.494432
1204	ARG_22_25_1	FU	0.317584
1205	ARG_22_26_1	FU	0.312402
1206	ARG_22_27_1	FU	0.233945
1207	ARG_23_1_1	CF	2.31095
1208	ARG_23_2_1	PU	2.0569
1209	ARG_24_1_1	EQ	0.549361
1210	ARG_24_2_1	EQ	0.0533716
1211	ARG_24_3_1	EQ	0.270691
1212	ARG_24_4_1	EQ	0.233727
1213	ARG_24_5_1	EQ	0.126954
1214	ARG_24_6_1	EQ	0.309011
1215	ARG_24_7_1	EQ	0.206292
1216	ARG_24_8_1	EQ	0.201207
1217	ARG_24_9_1	FU	0.336434
1218	ARG_24_10_1	EQ	0.158604
1219	ARG_24_11_1	EQ	0.25884
1220	ARG_24_12_1	PU	0.156577
1221	ARG_24_13_1	EQ	0.265571
1222	ARG_24_14_1	PU	0.436542
1223	ARG_24_15_1	EQ	0.260248
1224	ARG_24_16_1	FU	0.454978
1225	ARG_24_17_1	EQ	0.0726758
1226	ASM_1_1_1	NA	0.0320388
1227	ASM_1_2_1	NA	0.0341962
1228	ASM_1_3_1	NA	0.0298811
1229	ASM_1_4_1	NA	0.0347053
1230	ASM_1_5_1	NA	0.0435165
1231	ASM_2_1_1	NA	0.0303431
1232	ASM_2_2_1	NA	0.0361221
1233	ASM_2_3_1	NA	0.0282152
1234	ASM_2_4_1	NA	0.0291156
1235	ASM_2_5_1	NA	0.037038
1236	ASM_3_1_1	NA	0.0203833
1237	ASM_3_2_1	NA	0.0227135
1238	ASM_4_1_1	NA	0.0372388
1239	ASM_4_2_1	Cyc	0.0333509
1240	ASM_4_3_1	NA	0.0261927
1241	ASM_4_4_1	NA	0.0355054
1242	AUS_1_1_1	NA	0.0682272
1243	AUS_2_1_1	PU	0.435945
1244	AUS_3_1_1	NA	0.316477
1245	AUS_4_1_1	NA	0.0623283
1246	AUS_5_1_1	FU	0.11194
1247	AUS_5_2_1	PU	0.684302
1248	AUS_5_3_1	PU	0.0277419
1249	AUS_5_4_1	PU	0.0383485
1250	AUS_5_5_1	CF	0.130133
1251	AUS_5_6_1	FU	2.73353
1252	AUS_5_7_1	FU	0.0538564
1253	AUS_5_8_1	PU	0.661134
1254	AUS_5_9_1	PU	0.967223
1255	AUS_5_10_1	PU	0.306523
1256	AUS_5_11_1	FU	0.382568
1257	AUS_5_12_1	PU	0.0874521
1258	AUS_5_13_1	PU	1.21761
1259	AUS_5_14_1	PU	0.29656
1260	AUS_5_15_1	PU	0.3168
1261	AUS_5_16_1	FU	1.88601
1262	AUS_5_17_1	PU	0.674713
1263	AUS_5_18_1	PU	0.447316
1264	AUS_5_19_1	CF	0.0351857
1265	AUS_5_20_1	FU	4.6287
1266	AUS_5_21_1	FU	2.37262
1267	AUS_5_22_1	PU	0.0758931
1268	AUS_5_23_1	PU	0.0267694
1269	AUS_5_24_1	CF	0.153626
1270	AUS_5_25_1	PU	0.953831
1271	AUS_5_26_1	FU	0.0835347
1272	AUS_5_27_1	PU	0.105006
1273	AUS_5_28_1	NA	0.0369212
1274	AUS_5_29_1	FU	0.0417506
1275	AUS_5_30_1	FU	2.51966
1276	AUS_5_31_1	FU	6.18231
1277	AUS_5_32_1	PU	0.383361
1278	AUS_5_33_1	CF	1.37803
1279	AUS_5_34_1	FU	5.2173
1280	AUS_5_35_1	PU	0.261119
1281	AUS_5_36_1	FU	1.22857
1282	AUS_5_37_1	PU	0.439942
1283	AUS_5_38_1	PU	0.920859
1284	AUS_5_39_1	FU	1.32707
1285	AUS_5_40_1	PU	0.309033
1286	AUS_5_41_1	FU	0.439451
1287	AUS_5_42_1	PU	0.513508
1288	AUS_5_43_1	FU	0.0684617
1289	AUS_5_44_1	PU	0.541036
1290	AUS_5_45_1	PU	0.394447
1291	AUS_5_46_1	PU	0.582023
1292	AUS_5_47_1	PU	0.064133
1293	AUS_5_48_1	FU	0.767072
1294	AUS_5_49_1	FU	0.713323
1295	AUS_5_50_1	PU	0.800678
1296	AUS_5_51_1	PU	0.487939
1297	AUS_5_52_1	PU	0.235856
1298	AUS_5_53_1	PU	0.568115
1299	AUS_5_54_1	CF	0.569719
1300	AUS_5_55_1	PU	0.895659
1301	AUS_5_56_1	CF	0.616922
1302	AUS_5_57_1	FU	0.324057
1303	AUS_5_58_1	FU	0.453289
1304	AUS_5_59_1	PU	0.780816
1305	AUS_5_60_1	PU	0.734906
1306	AUS_5_61_1	PU	1.27806
1307	AUS_5_62_1	PU	0.343627
1308	AUS_5_63_1	FU	0.489278
1309	AUS_5_64_1	FU	1.55403
1310	AUS_5_65_1	PU	0.0424054
1311	AUS_5_66_1	FU	0.152461
1312	AUS_5_67_1	NA	0.0286578
1313	AUS_5_68_1	PU	0.0377618
1314	AUS_5_69_1	PU	1.17592
1315	AUS_5_70_1	FU	0.542928
1316	AUS_5_71_1	PU	0.374825
1317	AUS_5_72_1	FU	0.573977
1318	AUS_5_73_1	CF	0.103062
1319	AUS_5_74_1	CF	0.034321
1320	AUS_5_75_1	PU	0.0557577
1321	AUS_5_76_1	PU	0.559047
1322	AUS_5_77_1	FU	1.9773
1323	AUS_5_78_1	CF	0.184958
1324	AUS_5_79_1	PU	0.0308588
1325	AUS_5_80_1	FU	0.251103
1326	AUS_5_81_1	CF	0.0303481
1327	AUS_5_82_1	FU	0.264374
1328	AUS_5_83_1	PU	0.705684
1329	AUS_5_84_1	FU	0.124704
1330	AUS_5_85_1	PU	0.781587
1331	AUS_5_86_1	PU	0.483756
1332	AUS_5_87_1	FU	0.127612
1333	AUS_5_88_1	NA	0.0350913
1334	AUS_5_89_1	PU	0.0312986
1335	AUS_5_90_1	PU	1.22031
1336	AUS_5_91_1	FU	2.15435
1337	AUS_5_92_1	NA	0.0289535
1338	AUS_5_93_1	FU	0.70713
1339	AUS_5_94_1	FU	0.575989
1340	AUS_5_95_1	PU	0.570489
1341	AUS_5_96_1	PU	0.293405
1342	AUS_5_97_1	FU	1.62701
1343	AUS_5_98_1	FU	0.691449
1344	AUS_5_99_1	FU	0.762885
1345	AUS_5_100_1	PU	0.0895558
1346	AUS_5_101_1	NA	0.0295672
1347	AUS_5_102_1	PU	0.596703
1348	AUS_5_103_1	PU	0.103727
1349	AUS_5_104_1	PU	0.867987
1350	AUS_5_105_1	PU	0.84908
1351	AUS_5_106_1	PU	0.0564146
1352	AUS_5_107_1	PU	0.124335
1353	AUS_5_108_1	NA	0.0630938
1354	AUS_5_109_1	CF	0.583201
1355	AUS_5_110_1	CF	0.226987
1356	AUS_5_111_1	PU	0.0799601
1357	AUS_5_112_1	CF	0.0443246
1358	AUS_5_113_1	FU	0.49952
1359	AUS_5_114_1	PU	0.0403469
1360	AUS_5_115_1	PU	0.0418423
1361	AUS_5_116_1	PU	0.0813665
1362	AUS_5_117_1	CF	0.751247
1363	AUS_5_118_1	FU	0.761728
1364	AUS_5_119_1	PU	0.947699
1365	AUS_5_120_1	NA	0.0312302
1366	AUS_5_121_1	PU	0.121581
1367	AUS_5_122_1	PU	0.037812
1368	AUS_5_123_1	PU	1.36627
1369	AUS_5_124_1	PU	0.472264
1370	AUS_5_125_1	PU	1.0663
1371	AUS_5_126_1	PU	0.141065
1372	AUS_5_127_1	PU	0.764203
1373	AUS_5_128_1	FU	0.750854
1374	AUS_5_129_1	CF	0.255007
1375	AUS_5_130_1	FU	10.1193
1376	AUS_5_131_1	PU	1.18599
1377	AUS_5_132_1	PU	1.0775
1378	AUS_5_133_1	PU	0.544068
1379	AUS_5_134_1	FU	0.580779
1380	AUS_5_135_1	FU	0.767792
1381	AUS_5_136_1	FU	1.12453
1382	AUS_5_137_1	PU	0.886943
1383	AUS_5_138_1	FU	2.6593
1384	AUS_5_139_1	FU	1.49233
1385	AUS_5_140_1	PU	0.0745556
1386	AUS_5_141_1	PU	1.66504
1387	AUS_5_142_1	NA	0.0310146
1388	AUS_5_143_1	PU	0.58645
1389	AUS_5_144_1	PU	0.647581
1390	AUS_5_145_1	FU	3.26071
1391	AUS_5_146_1	PU	0.0364489
1392	AUS_5_147_1	PU	0.474065
1393	AUS_5_148_1	PU	0.478061
1394	AUS_5_149_1	CF	0.196593
1395	AUS_5_150_1	NA	0.0338269
1396	AUS_5_151_1	PU	0.205375
1397	AUS_5_152_1	PU	0.644079
1398	AUS_5_153_1	PU	0.48696
1399	AUS_6_1_1	PU	0.105339
1400	AUS_6_2_1	EQ	29.8699
1401	AUS_6_3_1	NA	0.0389846
1402	AUS_6_4_1	FU	27.0382
1403	AUS_6_5_1	Cyc	0.263306
1404	AUS_6_6_1	Cyc	0.0613354
1405	AUS_6_7_1	Cyc	4.4639
1406	AUS_6_8_1	Cyc	0.918174
1407	AUS_6_9_1	Cyc	0.444965
1408	AUS_6_10_1	NA	25.8712
1409	AUS_6_11_1	CF	0.044035
1410	AUS_6_12_1	FU	17.7405
1411	AUS_6_13_1	Cyc	1.00849
1412	AUS_6_14_1	Cyc	2.7048
1413	AUS_6_15_1	Cyc	15.9363
1414	AUS_6_16_1	CF	0.0260068
1415	AUS_6_17_1	Cyc	5.40978
1416	AUS_7_1_1	CF	1.00531
1417	AUS_7_2_1	FU	3.50071
1418	AUS_7_3_1	PU	3.28592
1419	AUS_7_4_1	FU	5.74747
1420	AUS_7_5_1	FU	6.72896
1421	AUS_7_6_1	PU	3.45275
1422	AUS_7_7_1	FU	6.40231
1423	AUS_7_8_1	PU	0.356884
1424	AUS_7_9_1	FU	7.67268
1425	AUS_7_10_1	PU	0.930475
1426	AUS_7_11_1	CF	0.726936
1427	AUS_7_12_1	FU	4.27948
1428	AUS_7_13_1	PU	0.730708
1429	AUS_7_14_1	FU	6.85488
1430	AUS_7_15_1	PU	0.730542
1431	AUS_7_16_1	PU	6.43529
1432	AUS_7_17_1	FU	7.01717
1433	AUS_7_18_1	NA	0.0404583
1434	AUS_7_19_1	FU	5.23391
1435	AUS_7_20_1	PU	10.7347
1436	AUS_7_21_1	FU	3.26015
1437	AUS_7_22_1	FU	9.60072
1438	AUS_7_23_1	CF	0.36652
1439	AUS_7_24_1	FU	4.04996
1440	AUS_7_25_1	FU	4.32065
1441	AUS_7_26_1	FU	1.07025
1442	AUS_7_27_1	PU	1.37707
1443	AUS_7_28_1	CF	0.278535
1444	AUS_7_29_1	PU	2.42754
1445	AUS_7_30_1	PU	1.00245
1446	AUS_7_31_1	FU	0.464654
1447	AUS_7_32_1	PU	0.260912
1448	AUS_7_33_1	PU	0.247008
1449	AUS_7_34_1	PU	6.31902
1450	AUS_7_35_1	CF	0.400989
1451	AUS_7_36_1	PU	0.565914
1452	AUS_7_37_1	PU	0.384791
1453	AUS_7_38_1	PU	0.217419
1454	AUS_7_39_1	FU	4.39017
1455	AUS_7_40_1	CF	1.07903
1456	AUS_7_41_1	CF	0.212757
1457	AUS_7_42_1	FU	6.27258
1458	AUS_7_43_1	FU	4.33691
1459	AUS_7_44_1	PU	0.380694
1460	AUS_7_45_1	NA	0.324212
1461	AUS_7_46_1	PU	4.56599
1462	AUS_7_47_1	FU	4.60741
1463	AUS_7_48_1	CF	0.538809
1464	AUS_7_49_1	PU	2.31917
1465	AUS_7_50_1	PU	0.247414
1466	AUS_7_51_1	NA	0.0821439
1467	AUS_7_52_1	FU	5.1634
1468	AUS_7_53_1	CF	0.589767
1469	AUS_7_54_1	FU	7.10097
1470	AUS_7_55_1	CF	0.181369
1471	AUS_7_56_1	FU	2.90345
1472	AUS_7_57_1	FU	2.24437
1473	AUS_7_58_1	PU	0.626015
1474	AUS_7_59_1	PU	0.778992
1475	AUS_7_60_1	PU	1.11294
1476	AUS_7_61_1	PU	1.02303
1477	AUS_7_62_1	CF	0.506856
1478	AUS_7_63_1	PU	6.48169
1479	AUS_7_64_1	PU	1.67455
1480	AUS_7_65_1	CF	0.291989
1481	AUS_7_66_1	NA	0.239033
1482	AUS_7_67_1	CF	0.61598
1483	AUS_7_68_1	CF	0.0413328
1484	AUS_7_69_1	PU	4.28417
1485	AUS_7_70_1	Cyc	2.78125
1486	AUS_7_71_1	FU	5.6405
1487	AUS_7_72_1	FU	0.233748
1488	AUS_7_73_1	PU	0.0314242
1489	AUS_7_74_1	CF	0.0934495
1490	AUS_8_1_1	PU	0.0310809
1491	AUS_8_2_1	PU	0.197776
1492	AUS_8_3_1	PU	0.341093
1493	AUS_8_4_1	FU	10.3796
1494	AUS_8_5_1	PU	0.218048
1495	AUS_8_6_1	PU	0.323374
1496	AUS_8_7_1	FU	0.163093
1497	AUS_8_8_1	PU	0.0392873
1498	AUS_8_9_1	PU	0.0368284
1499	AUS_8_10_1	CF	0.873441
1500	AUS_8_11_1	PU	0.0501476
1501	AUS_8_12_1	PU	0.361736
1502	AUS_8_13_1	PU	0.663218
1503	AUS_8_14_1	NA	0.051196
1504	AUS_8_15_1	PU	0.189574
1505	AUS_8_16_1	PU	1.01148
1506	AUS_8_17_1	FU	0.656161
1507	AUS_8_18_1	CF	0.529966
1508	AUS_8_19_1	PU	0.0449328
1509	AUS_8_20_1	PU	0.948164
1510	AUS_8_21_1	FU	0.377674
1511	AUS_8_22_1	NA	0.0337548
1512	AUS_8_23_1	PU	0.770185
1513	AUS_8_24_1	FU	0.677655
1514	AUS_8_25_1	PU	0.643264
1515	AUS_8_26_1	PU	0.591988
1516	AUS_8_27_1	PU	0.278419
1517	AUS_8_28_1	PU	0.848974
1518	AUS_8_29_1	FU	1.17922
1519	AUS_8_30_1	PU	0.21121
1520	AUS_8_31_1	NA	10.7008
1521	AUS_8_32_1	PU	0.0514204
1522	AUS_8_33_1	FU	0.964226
1523	AUS_8_34_1	PU	0.0522046
1524	AUS_8_35_1	PU	0.1679
1525	AUS_8_36_1	PU	0.0396343
1526	AUS_8_37_1	PU	0.542573
1527	AUS_8_38_1	FU	0.365208
1528	AUS_8_39_1	PU	0.702924
1529	AUS_8_40_1	PU	0.496408
1530	AUS_8_41_1	PU	0.0310789
1531	AUS_8_42_1	PU	0.147223
1532	AUS_8_43_1	PU	0.525236
1533	AUS_8_44_1	NA	0.481653
1534	AUS_8_45_1	PU	0.130798
1535	AUS_8_46_1	PU	0.0692848
1536	AUS_8_47_1	CF	0.276219
1537	AUS_8_48_1	PU	0.0410982
1538	AUS_8_49_1	PU	0.338453
1539	AUS_8_50_1	NA	0.0268059
1540	AUS_8_51_1	FU	0.216096
1541	AUS_8_52_1	CF	0.24595
1542	AUS_8_53_1	NA	0.0601348
1543	AUS_8_54_1	PU	0.0750208
1544	AUS_8_55_1	FU	0.825274
1545	AUS_8_56_1	PU	0.962395
1546	AUS_8_57_1	FU	0.950139
1547	AUS_8_58_1	PU	0.0615179
1548	AUS_8_59_1	FU	1.28384
1549	AUS_8_60_1	PU	0.475492
1550	AUS_8_61_1	NA	61.7883
1551	AUS_8_62_1	PU	0.0319934
1552	AUS_8_63_1	PU	0.11728
1553	AUS_8_64_1	FU	0.557927
1554	AUS_8_65_1	PU	0.0256119
1555	AUS_8_66_1	CF	0.663137
1556	AUS_8_67_1	PU	0.039489
1557	AUS_8_68_1	CF	0.269397
1558	AUS_8_69_1	PU	0.805845
1559	AUS_8_70_1	FU	0.196405
1560	AUS_8_71_1	FU	0.967078
1561	AUS_9_1_1	FU	0.65069
1562	AUS_9_2_1	PU	0.0939419
1563	AUS_9_3_1	PU	0.170032
1564	AUS_9_4_1	PU	0.22203
1565	AUS_9_5_1	PU	1.19797
1566	AUS_9_6_1	FU	0.901135
1567	AUS_9_7_1	CF	0.167881
1568	AUS_9_8_1	PU	0.740623
1569	AUS_9_9_1	PU	0.0666132
1570	AUS_9_10_1	PU	0.599636
1571	AUS_9_11_1	CF	0.564908
1572	AUS_9_12_1	PU	0.182395
1573	AUS_9_13_1	PU	0.632694
1574	AUS_9_14_1	PU	0.073092
1575	AUS_9_15_1	PU	0.0595317
1576	AUS_9_16_1	PU	0.962943
1577	AUS_9_17_1	PU	0.291549
1578	AUS_9_18_1	PU	0.250859
1579	AUS_9_19_1	CF	0.273549
1580	AUS_9_20_1	CF	0.173277
1581	AUS_9_21_1	PU	0.314146
1582	AUS_9_22_1	NA	0.0962502
1583	AUS_9_23_1	PU	0.624557
1584	AUS_9_24_1	PU	0.882084
1585	AUS_9_25_1	CF	0.180563
1586	AUS_9_26_1	PU	0.504875
1587	AUS_9_27_1	NA	0.22353
1588	AUS_9_28_1	PU	0.622682
1589	AUS_9_29_1	FU	1.51584
1590	AUS_9_30_1	PU	0.209316
1591	AUS_10_1_1	PU	0.746305
1592	AUS_10_2_1	PU	0.69551
1593	AUS_10_3_1	PU	0.196138
1594	AUS_10_4_1	PU	0.0524252
1595	AUS_10_5_1	CF	0.265709
1596	AUS_10_6_1	PU	0.67412
1597	AUS_10_7_1	CF	0.043322
1598	AUS_10_8_1	PU	0.430046
1599	AUS_10_9_1	PU	0.0490881
1600	AUS_10_10_1	PU	0.0719882
1601	AUS_10_11_1	FU	1.17281
1602	AUS_10_12_1	FU	0.751623
1603	AUS_10_13_1	PU	0.270014
1604	AUS_10_14_1	PU	0.131508
1605	AUS_10_15_1	PU	0.323303
1606	AUS_10_16_1	PU	0.595992
1607	AUS_10_17_1	PU	0.752025
1608	AUS_10_18_1	PU	0.048838
1609	AUS_10_19_1	PU	2.73645
1610	AUS_10_20_1	PU	0.0668715
1611	AUS_10_21_1	FU	0.627107
1612	AUS_10_22_1	NA	0.0419839
1613	AUS_10_23_1	FU	0.956196
1614	AUS_10_24_1	PU	0.496914
1615	AUS_10_25_1	PU	0.543471
1616	AUS_10_26_1	PU	0.0671737
1617	AUS_10_27_1	PU	0.307679
1618	AUS_10_28_1	FU	0.448417
1619	AUS_10_29_1	PU	0.336998
1620	AUS_10_30_1	FU	1.07571
1621	AUS_10_31_1	CF	0.0562396
1622	AUS_10_32_1	FU	0.699285
1623	AUS_10_33_1	PU	0.144717
1624	AUS_10_34_1	PU	0.443897
1625	AUS_10_35_1	PU	0.0639482
1626	AUS_10_36_1	PU	0.0657118
1627	AUS_10_37_1	PU	0.313544
1628	AUS_10_38_1	FU	0.986438
1629	AUS_10_39_1	PU	0.348025
1630	AUS_10_40_1	PU	0.0733114
1631	AUS_10_41_1	PU	0.635341
1632	AUS_10_42_1	PU	0.0390434
1633	AUS_10_43_1	PU	0.0494863
1634	AUS_10_44_1	FU	0.0452298
1635	AUS_10_45_1	PU	0.142195
1636	AUS_10_46_1	FU	2.73378
1637	AUS_10_47_1	PU	0.540973
1638	AUS_10_48_1	FU	0.698398
1639	AUS_10_49_1	PU	0.0566926
1640	AUS_10_50_1	PU	0.0437663
1641	AUS_10_51_1	PU	0.397153
1642	AUS_10_52_1	PU	0.047409
1643	AUS_10_53_1	PU	0.220548
1644	AUS_10_54_1	PU	0.333766
1645	AUS_10_55_1	PU	0.895736
1646	AUS_10_56_1	PU	0.641094
1647	AUS_10_57_1	PU	0.131642
1648	AUS_10_58_1	PU	0.926079
1649	AUS_10_59_1	CF	0.0391238
1650	AUS_10_60_1	PU	0.602288
1651	AUS_10_61_1	CF	0.0375576
1652	AUS_10_62_1	PU	0.662764
1653	AUS_10_63_1	PU	1.00644
1654	AUS_10_64_1	PU	0.0414348
1655	AUS_10_65_1	PU	0.590724
1656	AUS_10_66_1	PU	0.321427
1657	AUS_10_67_1	FU	0.964785
1658	AUS_10_68_1	FU	0.981101
1659	AUS_10_69_1	PU	0.211546
1660	AUS_10_70_1	FU	0.625846
1661	AUS_10_71_1	PU	0.0733668
1662	AUS_10_72_1	FU	1.61415
1663	AUS_10_73_1	PU	1.34431
1664	AUS_10_74_1	PU	0.049319
1665	AUS_10_75_1	PU	0.143251
1666	AUS_10_76_1	FU	0.14109
1667	AUS_10_77_1	NA	0.153568
1668	AUS_10_78_1	FU	0.0385026
1669	AUS_10_79_1	PU	0.476834
1670	AUS_10_80_1	FU	1.11502
1671	AUS_11_1_1	Cyc	0.798823
1672	AUS_11_2_1	Cyc	0.163501
1673	AUS_11_3_1	Cyc	10.289
1674	AUS_11_4_1	Cyc	0.399393
1675	AUS_11_5_1	FU	0.028295
1676	AUS_11_6_1	FU	0.0403954
1677	AUS_11_7_1	FU	0.0404151
1678	AUS_11_8_1	Cyc	0.436484
1679	AUS_11_9_1	Cyc	0.344609
1680	AUS_11_10_1	Cyc	0.492052
1681	AUS_11_11_1	Cyc	0.282316
1682	AUS_11_12_1	Cyc	0.343026
1683	AUS_11_13_1	Cyc	5.83452
1684	AUS_11_14_1	Cyc	0.445647
1685	AUS_11_15_1	Cyc	0.460957
1686	AUS_11_16_1	CF	0.0512245
1687	AUS_11_17_1	PU	0.319758
1688	AUS_11_18_1	PU	0.0387457
1689	AUS_11_19_1	PU	0.0535554
1690	AUS_11_20_1	Cyc	0.150007
1691	AUS_11_21_1	Cyc	0.526164
1692	AUS_11_22_1	Cyc	5.13211
1693	AUS_11_23_1	Cyc	0.63261
1694	AUS_11_24_1	Cyc	0.267863
1695	AUS_11_25_1	PU	0.0254552
1696	AUS_11_26_1	PU	0.109182
1697	AUS_11_27_1	Cyc	0.331363
1698	AUS_11_28_1	Cyc	3.48142
1699	AUS_11_29_1	Cyc	0.686189
1700	AUS_11_30_1	Cyc	0.444949
1701	AUS_11_31_1	PU	0.0251224
1702	AUS_11_32_1	Cyc	0.597261
1703	AUS_11_33_1	Cyc	0.242269
1704	AUS_11_34_1	Cyc	1.72289
1705	AUS_11_35_1	Cyc	0.331912
1706	AUS_11_36_1	Cyc	1.0142
1707	AUS_11_37_1	Cyc	0.920772
1708	AUS_11_38_1	PU	0.158306
1709	AUS_11_39_1	Cyc	0.364515
1710	AUS_11_40_1	Cyc	11.9432
1711	AUS_11_41_1	Cyc	0.312396
1712	AUS_11_42_1	Cyc	0.340914
1713	AUS_11_43_1	Cyc	0.448561
1714	AUS_11_44_1	FU	10.4439
1715	AUS_11_45_1	NA	0.0235597
1716	AUS_11_46_1	NA	34.909
1717	AUS_11_47_1	FU	5.2265
1718	AUS_11_48_1	Cyc	0.954747
1719	AUS_11_49_1	CF	0.0359325
1720	AUS_11_50_1	Cyc	0.325203
1721	AUS_11_51_1	Cyc	0.504825
1722	AUS_11_52_1	Cyc	0.667249
1723	AUS_11_53_1	Cyc	0.334481
1724	AUS_11_54_1	PU	0.0667719
1725	AUS_11_55_1	Cyc	12.8216
1726	AUS_11_56_1	Cyc	0.330993
1727	AUS_11_57_1	Cyc	0.399919
1728	AUS_11_58_1	Cyc	0.946856
1729	AUS_11_59_1	PU	0.0598119
1730	AUS_11_60_1	Cyc	0.110219
1731	AUS_11_61_1	FU	10.3944
1732	AUS_11_62_1	Cyc	0.301067
1733	AUS_11_63_1	Cyc	0.345334
1734	AUS_11_64_1	Cyc	0.871472
1735	AUS_11_65_1	Cyc	0.47955
1736	AUS_11_66_1	Cyc	1.10129
1737	AUS_11_67_1	Cyc	0.457831
1738	AUS_11_68_1	Cyc	0.819152
1739	AUS_11_69_1	PU	0.0630576
1740	AUS_11_70_1	Cyc	1.61103
1741	AUS_11_71_1	Cyc	18.0701
1742	AUS_11_72_1	Cyc	3.75121
1743	AUS_11_73_1	CF	0.107826
1744	AUS_11_74_1	Cyc	0.996909
1745	AUS_11_75_1	Cyc	10.1362
1746	AUS_11_76_1	PU	0.048225
1747	AUS_11_77_1	Cyc	13.536
1748	AUS_11_78_1	Cyc	0.543523
1749	AUS_11_79_1	Cyc	0.342085
1750	AUS_11_80_1	Cyc	0.576886
1751	AUS_11_81_1	Cyc	0.547273
1752	AUS_11_82_1	PU	0.0245689
1753	AUS_11_83_1	Cyc	1.75986
1754	AUS_11_84_1	Cyc	1.3421
1755	AUS_11_85_1	Cyc	0.541147
1756	AUS_11_86_1	Cyc	1.1867
1757	AUS_11_87_1	Cyc	0.181068
1758	AUS_11_88_1	Cyc	4.97553
1759	AUS_11_89_1	Cyc	0.326751
1760	AUS_11_90_1	Cyc	0.49524
1761	AUS_11_91_1	Cyc	0.595384
1762	AUS_11_92_1	Cyc	0.316876
1763	AUS_11_93_1	PU	0.0300492
1764	AUS_11_94_1	PU	0.0361637
1765	AUS_11_95_1	Cyc	15.5255
1766	AUS_11_96_1	Cyc	0.299247
1767	AUS_11_97_1	Cyc	1.56114
1768	AUS_11_98_1	Cyc	0.264773
1769	AUS_11_99_1	PU	0.0209241
1770	AUS_11_100_1	Cyc	1.12639
1771	AUS_11_101_1	FU	0.0323801
1772	AUS_11_102_1	Cyc	0.285479
1773	AUS_11_103_1	Cyc	0.796472
1774	AUS_11_104_1	Cyc	2.25431
1775	AUS_11_105_1	Cyc	0.362146
1776	AUS_11_106_1	Cyc	1.33453
1777	AUS_11_107_1	CF	0.115434
1778	AUS_11_108_1	Cyc	2.08114
1779	AUS_11_109_1	Cyc	3.77573
1780	AUS_11_110_1	NA	0.179777
1781	AUS_11_111_1	Cyc	0.201793
1782	AUS_11_112_1	Cyc	3.19904
1783	AUS_11_113_1	FU	0.0350678
1784	AUS_11_114_1	PU	0.0605063
1785	AUS_11_115_1	FU	0.0298323
1786	AUS_11_116_1	Cyc	0.224732
1787	AUS_11_117_1	Cyc	0.229635
1788	AUS_11_118_1	Cyc	0.441916
1789	AUS_11_119_1	Cyc	0.315433
1790	AUS_11_120_1	Cyc	0.30269
1791	AUS_11_121_1	Cyc	6.12127
1792	AUS_11_122_1	FU	0.0344838
1793	AUS_11_123_1	Cyc	0.440645
1794	AUS_11_124_1	PU	0.0304972
1795	AUS_11_125_1	Cyc	0.360904
1796	AUS_11_126_1	Cyc	0.37416
1797	AUS_11_127_1	Cyc	0.176959
1798	AUS_11_128_1	PU	0.206551
1799	AUS_11_129_1	Cyc	0.478378
1800	AUS_11_130_1	Cyc	0.570506
1801	AUS_11_131_1	Cyc	0.369198
1802	AUS_11_132_1	Cyc	0.404367
1803	AUS_11_133_1	Cyc	17.6281
1804	AUS_11_134_1	Cyc	0.529538
1805	AUS_11_135_1	Cyc	0.261418
1806	AUS_11_136_1	Cyc	0.30114
1807	AUS_11_137_1	Cyc	11.3116
1808	AUS_11_138_1	Cyc	3.47731
1809	AUS_11_139_1	Cyc	3.47656
1810	AUS_11_140_1	Cyc	0.403223
1811	AUT_1_2_1	PU	0.0462537
1812	AUT_1_1_1	PU	0.171053
1813	AUT_1_3_1	PU	0.175914
1814	AUT_1_4_1	PU	0.125156
1815	AUT_1_5_1	PU	0.104542
1816	AUT_1_6_1	FU	0.272884
1817	AUT_1_7_1	PU	0.198467
1818	AUT_1_8_1	PU	0.209185
1819	AUT_1_9_1	NA	0.0367243
1820	AUT_2_1_1	PU	0.185535
1821	AUT_2_2_1	PU	0.257288
1822	AUT_2_4_1	PU	0.0733281
1823	AUT_2_3_1	FU	0.223765
1824	AUT_2_5_1	PU	0.343924
1825	AUT_2_6_1	PU	0.58181
1826	AUT_2_8_1	PU	0.0857619
1827	AUT_2_7_1	PU	0.292847
1828	AUT_2_9_1	FU	0.247181
1829	AUT_2_10_1	PU	0.24651
1830	AUT_3_1_1	PU	0.353166
1831	AUT_3_2_1	PU	0.243903
1832	AUT_3_3_1	FU	0.190648
1833	AUT_3_4_1	PU	0.323821
1834	AUT_3_5_1	PU	0.246985
1835	AUT_3_6_1	PU	0.292059
1836	AUT_3_7_1	PU	0.226709
1837	AUT_3_8_1	PU	0.20162
1838	AUT_3_9_1	PU	0.261888
1839	AUT_3_10_1	PU	0.0608353
1840	AUT_3_11_1	PU	0.276985
1841	AUT_3_12_1	PU	0.289084
1842	AUT_3_13_1	PU	0.346888
1843	AUT_3_14_1	PU	0.123876
1844	AUT_3_15_1	PU	0.294108
1845	AUT_3_17_1	PU	0.0711945
1846	AUT_3_16_1	PU	0.335634
1847	AUT_3_18_1	PU	0.27379
1848	AUT_3_19_1	PU	0.217674
1849	AUT_3_20_1	PU	0.205109
1850	AUT_3_21_1	PU	0.0871085
1851	AUT_3_22_1	PU	0.254674
1852	AUT_3_24_1	PU	0.0586712
1853	AUT_3_23_1	PU	0.342096
1854	AUT_3_25_1	PU	0.357208
1855	AUT_4_1_1	PU	0.263265
1856	AUT_4_2_1	PU	0.121094
1857	AUT_4_3_1	PU	0.25929
1858	AUT_4_4_1	PU	0.368885
1859	AUT_4_5_1	PU	0.185894
1860	AUT_4_6_1	PU	0.300044
1861	AUT_4_8_1	PU	0.0700952
1862	AUT_4_7_1	PU	0.177025
1863	AUT_4_9_1	PU	0.208284
1864	AUT_4_10_1	PU	0.189225
1865	AUT_4_11_1	PU	0.238132
1866	AUT_4_12_1	PU	0.204082
1867	AUT_4_14_1	PU	0.0397648
1868	AUT_4_13_1	PU	0.295506
1869	AUT_4_15_1	PU	0.209763
1870	AUT_4_16_1	PU	0.271773
1871	AUT_4_18_1	PU	0.0492245
1872	AUT_4_17_1	PU	0.168662
1873	AUT_5_1_1	PU	0.208861
1874	AUT_5_3_1	FU	0.0568208
1875	AUT_5_2_1	PU	0.324403
1876	AUT_5_4_1	PU	0.388911
1877	AUT_5_5_1	PU	0.268058
1878	AUT_5_6_1	PU	0.576769
1879	AUT_6_1_1	PU	0.458283
1880	AUT_6_2_1	PU	0.220599
1881	AUT_6_4_1	PU	0.0726093
1882	AUT_6_3_1	PU	0.306881
1883	AUT_6_5_1	PU	0.318343
1884	AUT_6_6_1	PU	0.209069
1885	AUT_6_7_1	PU	0.270038
1886	AUT_6_8_1	PU	0.718636
1887	AUT_6_9_1	PU	0.354623
1888	AUT_6_10_1	PU	0.378533
1889	AUT_6_11_1	PU	0.275589
1890	AUT_6_12_1	PU	0.194044
1891	AUT_6_13_1	PU	0.310716
1892	AUT_7_1_1	PU	0.405241
1893	AUT_7_3_1	PU	0.0699982
1894	AUT_7_2_1	PU	0.427741
1895	AUT_7_4_1	PU	0.30676
1896	AUT_7_5_1	PU	0.277726
1897	AUT_7_6_1	PU	0.372306
1898	AUT_7_7_1	PU	0.422126
1899	AUT_7_8_1	PU	0.336409
1900	AUT_7_9_1	PU	0.423052
1901	AUT_8_1_1	PU	0.312023
1902	AUT_8_3_1	PU	0.264575
1903	AUT_8_4_1	PU	0.0887035
1904	AUT_8_5_1	PU	0.115111
1905	AUT_9_1_1	PU	0.151913
1906	AZE_1_1_1	PU	0.457828
1907	AZE_1_2_1	PU	0.603757
1908	AZE_1_3_1	PU	0.0707363
1909	AZE_1_4_1	PU	0.368456
1910	AZE_2_1_1	FU	0.0401948
1911	AZE_2_2_1	FU	0.367217
1912	AZE_2_3_1	FU	0.269641
1913	AZE_2_4_1	FU	0.227954
1914	AZE_2_5_1	NA	0.262399
1915	AZE_2_6_1	FU	0.342121
1916	AZE_2_7_1	FU	0.189423
1917	AZE_2_8_1	FU	0.416409
1918	AZE_2_9_1	FU	0.405416
1919	AZE_2_10_1	FU	0.358242
1920	AZE_2_11_1	FU	0.0477938
1921	AZE_2_12_1	FU	0.340853
1922	AZE_2_13_1	FU	0.254296
1923	AZE_2_14_1	FU	0.3543
1924	AZE_2_15_1	FU	0.384571
1925	AZE_2_16_1	NA	0.197457
1926	AZE_2_17_1	FU	0.325272
1927	AZE_2_18_1	FU	0.0344665
1928	AZE_2_19_1	FU	0.220702
1929	AZE_3_1_1	FU	0.273498
1930	AZE_3_2_1	FU	0.401299
1931	AZE_3_3_1	PU	0.310672
1932	AZE_3_4_1	PU	0.333542
1933	AZE_4_1_1	PU	0.310546
1934	AZE_4_2_1	FU	0.226725
1935	AZE_4_3_1	PU	0.303925
1936	AZE_4_4_1	FU	0.0461289
1937	AZE_4_5_1	FU	0.387294
1938	AZE_4_6_1	NA	0.0315712
1939	AZE_4_7_1	FU	0.21976
1940	AZE_4_8_1	FU	0.338124
1941	AZE_4_9_1	PU	0.316941
1942	AZE_4_10_1	PU	0.400544
1943	AZE_4_11_1	FU	0.260167
1944	AZE_5_1_1	PU	0.419301
1945	AZE_5_2_1	PU	0.205272
1946	AZE_5_3_1	PU	0.380282
1947	AZE_5_4_1	PU	0.195511
1948	AZE_5_5_1	FU	0.19283
1949	AZE_6_1_1	PU	0.13554
1950	AZE_6_2_1	PU	0.32172
1951	AZE_6_3_1	PU	0.346535
1952	AZE_6_4_1	PU	0.0375246
1953	AZE_6_5_1	PU	0.244201
1954	AZE_6_6_1	PU	0.198775
1955	AZE_6_7_1	PU	0.194577
1956	AZE_7_1_1	PU	0.293572
1957	AZE_7_2_1	PU	0.249162
1958	AZE_7_3_1	PU	0.0523965
1959	AZE_7_4_1	PU	0.25275
1960	AZE_7_5_1	PU	0.0594579
1961	AZE_7_6_1	PU	0.253211
1962	AZE_7_7_1	PU	0.206643
1963	AZE_8_1_1	PU	0.293004
1964	AZE_8_2_1	FU	0.47163
1965	AZE_8_3_1	FU	0.319319
1966	AZE_8_4_1	PU	0.222084
1967	AZE_8_5_1	PU	0.312475
1968	AZE_9_1_1	PU	0.206587
1969	AZE_9_2_1	PU	0.259026
1970	AZE_9_3_1	PU	0.317322
1971	AZE_9_4_1	FU	0.343829
1972	AZE_9_5_1	PU	0.468337
1973	AZE_9_6_1	PU	0.0391572
1974	AZE_9_7_1	FU	0.315832
1975	AZE_10_1_1	PU	0.290585
1976	AZE_10_2_1	FU	0.236757
1977	AZE_10_3_1	PU	0.282389
1978	AZE_10_4_1	FU	0.0396772
1979	AZE_10_5_1	NA	0.0398594
1980	AZE_10_6_1	PU	0.112337
1981	AZE_10_7_1	NA	0.118737
1982	AZE_10_8_1	PU	0.23383
1983	AZE_10_9_1	PU	0.235803
1984	AZE_10_10_1	PU	0.350533
1985	BDI_1_1_1	PU	0.0815773
1986	BDI_1_2_1	EQ	0.0866758
1987	BDI_1_3_1	EQ	0.0626533
1988	BDI_1_4_1	FU	0.094207
1989	BDI_1_5_1	PU	0.0666872
1990	BDI_2_1_1	EQ	0.0378503
1991	BDI_2_2_1	PU	0.0212158
1992	BDI_2_3_1	PU	0.021225
1993	BDI_2_4_1	PU	0.022631
1994	BDI_2_5_1	PU	0.0288872
1995	BDI_2_6_1	PU	0.0227528
1996	BDI_2_7_1	EQ	0.0338075
1997	BDI_2_8_1	EQ	0.0303977
1998	BDI_2_9_1	PU	0.0251555
[truncated: 44,564 more rows]

## Sheet: Fig3
	perc_0	perc_20	perc_40	perc_50	perc_60	perc_80	perc_100
Cyclones	0.0549936	0.199256	0.266096	0.404957	0.451945	0.747586	1.26036
Earth- quakes	0.186402	0.384683	0.649106	0.776225	0.935467	1.56189	3.4065
Coastal Flooding	0.437128	0.90308	1.40688	1.6447	2.16343	3.50211	6.2234
River Flooding	0.990379	1.92481	2.99044	3.47572	4.55574	7.47567	13.228
Surface Flooding	1.45595	2.41037	3.66523	4.31088	5.47502	8.46905	14.3406

## Sheet: Fig4top
		perc_0	perc_20	perc_40	perc_50	perc_60	perc_80	perc_100
CF	High income	7.96338e+07	1.67241e+08	2.91171e+08	3.64813e+08	4.68195e+08	7.13454e+08	1.22858e+09
CF	Low income	8.56239e+06	1.60674e+07	2.2644e+07	2.65702e+07	3.5037e+07	5.78738e+07	1.02296e+08
CF	Lower middle income	1.33759e+08	2.85298e+08	4.43115e+08	5.10476e+08	6.8519e+08	1.13622e+09	2.01871e+09
CF	Upper middle income	2.15173e+08	4.34473e+08	6.49948e+08	7.4284e+08	9.7501e+08	1.59457e+09	2.87381e+09
Cyc	High income	3.52416e+07	1.33278e+08	1.82946e+08	2.64447e+08	3.01086e+08	5.05507e+08	9.2124e+08
Cyc	Low income	1.19464e+06	4.15381e+06	4.92791e+06	8.30348e+06	8.72816e+06	1.32193e+07	1.62391e+07
Cyc	Lower middle income	2.1158e+06	6.26501e+06	8.25071e+06	1.33024e+07	1.43255e+07	2.19379e+07	3.09789e+07
Cyc	Upper middle income	1.64416e+07	5.55588e+07	6.99713e+07	1.18905e+08	1.27805e+08	2.06922e+08	2.919e+08
EQ	High income	9.54876e+07	1.85406e+08	3.11761e+08	3.74163e+08	4.42674e+08	7.06848e+08	1.67948e+09
EQ	Low income	2.01131e+06	4.44704e+06	7.44742e+06	8.80747e+06	1.11856e+07	2.13745e+07	3.98713e+07
EQ	Lower middle income	4.16986e+07	9.0074e+07	1.50406e+08	1.78164e+08	2.15292e+08	3.73278e+08	6.66691e+08
EQ	Upper middle income	4.72042e+07	1.04756e+08	1.79492e+08	2.1509e+08	2.66315e+08	4.60388e+08	1.02046e+09
FU	High income	1.14283e+08	2.19228e+08	3.86862e+08	4.75485e+08	6.12943e+08	9.6645e+08	1.65079e+09
FU	Low income	1.25585e+08	1.79008e+08	2.27038e+08	2.56262e+08	3.15411e+08	4.91263e+08	8.34594e+08
FU	Lower middle income	2.61003e+08	4.55774e+08	6.65718e+08	7.76851e+08	9.96919e+08	1.61233e+09	2.81704e+09
FU	Upper middle income	4.89508e+08	1.07081e+09	1.71082e+09	1.96712e+09	2.63046e+09	4.40562e+09	7.9256e+09
PU	High income	2.44572e+08	4.56363e+08	8.5401e+08	1.10265e+09	1.40068e+09	2.07013e+09	3.36038e+09
PU	Low income	1.02963e+08	1.35408e+08	1.6948e+08	1.88027e+08	2.29524e+08	3.38743e+08	5.71616e+08
PU	Lower middle income	5.53851e+08	8.31758e+08	1.12999e+09	1.27808e+09	1.59296e+09	2.46028e+09	4.12785e+09
PU	Upper middle income	5.54565e+08	9.86838e+08	1.51174e+09	1.74212e+09	2.25186e+09	3.59989e+09	6.28081e+09

## Sheet: Fig4bottom
		perc_0	perc_20	perc_40	perc_50	perc_60	perc_80	perc_100
CF	High income	3.19287	6.70543	11.6743	14.627	18.772	28.6055	49.2593
CF	Low income	3.02722	5.68062	8.00575	9.39386	12.3873	20.4612	36.1667
CF	Lower middle income	18.2399	38.9043	60.4247	69.6103	93.435	154.939	275.278
CF	Upper middle income	15.0431	30.3747	45.4388	51.9331	68.1645	111.479	200.913
Cyc	High income	1.41299	5.34372	7.3351	10.6028	12.0719	20.268	36.9366
Cyc	Low income	0.422363	1.46857	1.74225	2.93569	3.08583	4.67368	5.74131
Cyc	Lower middle income	0.288519	0.85432	1.1251	1.81396	1.95348	2.99153	4.22439
Cyc	Upper middle income	1.14946	3.8842	4.8918	8.31281	8.93504	14.4662	20.4072
EQ	High income	3.82852	7.43374	12.4999	15.0019	17.7487	28.3407	67.3379
EQ	Low income	0.711096	1.57224	2.63302	3.11387	3.95465	7.55692	14.0964
EQ	Lower middle income	5.68617	12.2828	20.5099	24.2951	29.358	50.9015	90.9123
EQ	Upper middle income	3.30012	7.32365	12.5486	15.0373	18.6185	32.1865	71.3417
FU	High income	4.58213	8.78981	15.511	19.0643	24.5756	38.7493	66.1873
FU	Low income	44.4004	63.2879	80.269	90.6011	111.513	173.685	295.07
FU	Lower middle income	35.5913	62.1509	90.7797	105.934	135.943	219.864	384.141
FU	Upper middle income	34.2222	74.8617	119.606	137.524	183.9	308.004	554.091
PU	High income	9.80599	18.2976	34.2411	44.21	56.1594	83.0007	134.732
PU	Low income	36.4025	47.8732	59.9194	66.4766	81.1479	119.762	202.094
PU	Lower middle income	75.5251	113.422	154.09	174.284	217.222	335.493	562.889
PU	Upper middle income	38.7705	68.9914	105.688	121.794	157.431	251.674	439.101

## Sheet: Fig5
	country	perc_0	perc_20	perc_40	perc_50	perc_60	perc_80	perc_100	GDP	length	wbinc
0	ABW	11911.5	24962	43293.1	53849.2	68257.9	107632	180740	2791960894	1204.57	HIC
1	AFG	1.15308e+07	2.16747e+07	3.30232e+07	4.29554e+07	6.11242e+07	1.13657e+08	2.40378e+08	20815300220	98228	LIC
2	AGO	7.54719e+06	1.25126e+07	1.65395e+07	1.88426e+07	2.41608e+07	4.04612e+07	7.24978e+07	126730000000	137734	LMC
4	ALB	3.85018e+06	5.08123e+06	8.60994e+06	1.11311e+07	1.35628e+07	1.85158e+07	3.1211e+07	13228244357	27239.6	UMC
5	AND	45830.2	118945	216803	258246	347680	575888	1.01616e+06	4016972351	784.629	HIC
6	ARE	1.71918e+06	3.98252e+06	7.3203e+06	9.01087e+06	1.1884e+07	1.88751e+07	3.27662e+07	403137000000	65956.5	HIC
7	ARG	5.29308e+07	7.64337e+07	1.06827e+08	1.22256e+08	1.47794e+08	2.19227e+08	3.59619e+08	637590000000	856556	HIC
8	ARM	2.62495e+06	4.05756e+06	8.16311e+06	1.13302e+07	1.39308e+07	1.84499e+07	2.98582e+07	11662040714	26796.5	UMC
9	ASM	1750.27	4640.32	6825.48	8001.01	10689.3	18826.8	30622.8	678000000	553.86	UMC
10	ATG	65178.1	118231	195472	246285	294078	445264	712785	1532397556	1601.37	HIC
11	AUS	1.5664e+07	3.46419e+07	6.41422e+07	8.08618e+07	1.06047e+08	1.63969e+08	2.76696e+08	1573700000000	1.07644e+06	HIC
12	AUT	4.36443e+06	8.98838e+06	1.69358e+07	2.11679e+07	2.71508e+07	4.19616e+07	7.2507e+07	441885000000	192177	HIC
13	AZE	5.64103e+06	8.6142e+06	1.72068e+07	2.32793e+07	2.81681e+07	3.76034e+07	5.9979e+07	75244294275	68577.6	UMC
14	BDI	1.36104e+06	2.24839e+06	2.92172e+06	3.24682e+06	4.1561e+06	6.91231e+06	1.21427e+07	3477502178	36278.6	LIC
15	BEL	4.9683e+06	1.05335e+07	1.93582e+07	2.37304e+07	3.06162e+07	4.7633e+07	8.06277e+07	530771000000	134290	HIC
16	BEN	2.9385e+06	4.24025e+06	5.38448e+06	5.93215e+06	7.32005e+06	1.1185e+07	1.86855e+07	9707432016	58424.2	LIC
18	BFA	2.73255e+06	3.91002e+06	4.91191e+06	5.43849e+06	6.65345e+06	1.01828e+07	1.67736e+07	6481840000000	71113	LIC
19	BGD	2.62067e+07	5.15599e+07	7.63567e+07	9.04204e+07	1.13771e+08	1.95585e+08	3.44271e+08	249724000000	124921	LMC
20	BGR	4.82385e+06	7.50738e+06	1.55255e+07	2.16606e+07	2.69416e+07	3.62503e+07	5.93884e+07	57418414504	119621	UMC
21	BHR	19167.4	41022.8	76457	94068	121213	187067	309866	35307127660	5506.24	HIC
22	BHS	159714	262197	513792	754450	944066	1.24194e+06	1.9639e+06	12162100000	6117.25	HIC
23	BIH	2.92816e+06	4.65939e+06	9.29605e+06	1.26726e+07	1.5572e+07	2.06226e+07	3.37676e+07	19112739664	49362.8	UMC
24	BLR	1.56422e+06	2.27952e+06	4.8244e+06	6.86154e+06	8.47727e+06	1.066e+07	1.59258e+07	78813839984	198858	UMC
25	BLZ	1.70906e+06	2.80517e+06	4.05309e+06	4.68488e+06	5.76674e+06	8.74138e+06	1.45583e+07	1838000000	7361.73	UMC
26	BMU	3.56715	14.2686	14.2686	24.9701	24.9701	8277.52	21185.4	6109928000	1224.06	HIC
27	BOL	8.0656e+07	1.08127e+08	1.43637e+08	1.57473e+08	1.85422e+08	2.70328e+08	4.43833e+08	37508642113	201924	LMC
28	BRA	1.72347e+08	2.5127e+08	3.55175e+08	3.9566e+08	4.7651e+08	7.32821e+08	1.27419e+09	2616200000000	2.39413e+06	UMC
29	BRB	22012	48708.9	87361.6	108568	140080	215665	355443	4796845981	2745.21	HIC
30	BRN	278035	586453	1.09902e+06	1.38359e+06	1.79094e+06	2.69907e+06	4.46201e+06	19048495519	5269.68	HIC
31	BTN	698586	1.53009e+06	2.12407e+06	2.4482e+06	3.21732e+06	5.93062e+06	1.11905e+07	2511852941	14223.7	LMC
32	BWA	0	0.424138	1.56949	2.24549	2.61081	767.815	5857.32	17406530781	61405.4	UMC
33	CAF	3.87083e+06	4.51576e+06	4.99256e+06	5.15947e+06	5.86867e+06	8.00284e+06	1.19288e+07	2195599557	32255.6	LIC
34	CAN	1.43295e+07	2.9581e+07	5.48761e+07	6.96062e+07	8.95863e+07	1.36195e+08	2.2442e+08	1842630000000	1.28162e+06	HIC
36	CHE	4.99022e+06	9.82232e+06	1.86817e+07	2.35033e+07	2.99149e+07	4.53774e+07	7.42604e+07	709183000000	112257	HIC
37	CHL	3.25893e+07	6.82325e+07	1.09144e+08	1.30347e+08	1.58616e+08	2.58371e+08	4.36827e+08	278384000000	180967	HIC
38	CHN	7.24266e+08	1.75917e+09	2.73772e+09	3.09384e+09	4.16601e+09	7.28045e+09	1.33537e+10	12237700000000	2.82824e+06	UMC
39	CIV	7.81273e+06	1.07068e+07	1.27955e+07	1.34926e+07	1.62734e+07	2.51798e+07	4.1669e+07	40388624117	93200.3	LMC
40	CMR	1.39385e+07	1.73698e+07	2.01748e+07	2.12959e+07	2.45755e+07	3.56369e+07	5.5794e+07	34942948737	117322	LMC
41	COD	3.05689e+07	4.02175e+07	4.80955e+07	5.10044e+07	5.99954e+07	8.93393e+07	1.40235e+08	37917704900	303582	LIC
42	COG	4.51653e+06	6.28028e+06	7.80699e+06	8.53665e+06	1.03648e+07	1.60855e+07	2.66691e+07	14425607180	33645.7	LMC
43	COL	3.41672e+07	5.96848e+07	8.90462e+07	1.02087e+08	1.27441e+08	2.00981e+08	3.44524e+08	380192000000	227589	UMC
44	COM	18642.1	39383.1	58170.5	68862.7	89156.9	149354	256453	6.48921e+08	1479.44	LIC
45	CRI	1.38463e+07	2.08952e+07	3.03285e+07	3.49571e+07	4.21825e+07	6.32888e+07	1.06316e+08	57057372468	47408.5	UMC
46	CUB	7.94342e+06	1.14717e+07	1.71371e+07	2.05199e+07	2.47344e+07	3.58144e+07	5.80898e+07	87132800000	76384.8	UMC
48	CYM	112549	218337	360093	450601	547495	852185	1.39416e+06	3207032513	1124.05	HIC
49	CYP	70941.6	162973	301814	364311	486025	910884	1.74058e+06	27839460964	13421.3	HIC
50	CZE	1.87192e+06	3.53189e+06	6.83473e+06	8.72795e+06	1.11182e+07	1.68773e+07	2.7355e+07	235719000000	165193	HIC
51	DEU	2.84513e+07	5.93325e+07	1.10938e+08	1.40704e+08	1.81422e+08	2.75103e+08	4.58666e+08	3890610000000	1.06653e+06	HIC
52	DJI	314178	757120	1.15631e+06	1.36205e+06	1.74141e+06	2.96975e+06	5.06728e+06	1844674435	3895.84	LMC
53	DMA	65859	151605	298654	386825	505320	783064	1.39373e+06	581484037	1036.28	UMC
54	DNK	2.84042e+06	5.18313e+06	9.97469e+06	1.33183e+07	1.68308e+07	2.39856e+07	3.77542e+07	353361000000	143676	HIC
55	DOM	6.02891e+06	1.01079e+07	1.58068e+07	1.90978e+07	2.41253e+07	3.79981e+07	6.96153e+07	75931656815	46883.7	UMC
56	DZA	2.03542e+06	4.61779e+06	7.47349e+06	8.40575e+06	1.13131e+07	1.9274e+07	3.49881e+07	213810000000	328209	UMC
57	ECU	2.23966e+07	3.61041e+07	5.3024e+07	6.06562e+07	7.49551e+07	1.16063e+08	1.98789e+08	103057000000	124950	UMC
58	EGY	1.80506e+07	4.18538e+07	7.52957e+07	9.41803e+07	1.24904e+08	1.97249e+08	3.43533e+08	332928000000	245971	LMC
59	ERI	164329	243746	307101	329140	402635	641839	1.06243e+06	2607739837	12602.5	LIC
61	ESP	6.47908e+06	1.46542e+07	2.7136e+07	3.29915e+07	4.31187e+07	6.90303e+07	1.21292e+08	1635020000000	607944	HIC
62	EST	341133	558403	1.10191e+06	1.52374e+06	1.88511e+06	2.5325e+06	3.7771e+06	26224622451	65664.4	HIC
63	ETH	8.62836e+06	1.28046e+07	1.65407e+07	1.87394e+07	2.32517e+07	3.63322e+07	6.2485e+07	80561496134	182204	LIC
64	FIN	378463	593136	1.18575e+06	1.63538e+06	2.00257e+06	2.70561e+06	3.92787e+06	283742000000	282944	HIC
65	FJI	3.75752e+06	6.19332e+06	9.66654e+06	1.14939e+07	1.36729e+07	2.12884e+07	3.54716e+07	5061202767	8505.35	UMC
67	FRA	2.74391e+07	5.64542e+07	1.05643e+08	1.32568e+08	1.70971e+08	2.62167e+08	4.32725e+08	2918380000000	1.41641e+06	HIC
68	FSM	6734.34	7030.94	8181.21	9130.01	9764.82	10635.3	12416.3	3.36428e+08	445.304	LMC
69	GAB	1.61235e+06	3.47971e+06	4.94724e+06	5.53186e+06	7.29026e+06	1.29478e+07	2.32701e+07	2775000000000	18053	UMC
70	GBR	1.34786e+07	2.90485e+07	5.43636e+07	6.65246e+07	8.62209e+07	1.3508e+08	2.24897e+08	3074360000000	607252	HIC
71	GEO	1.68962e+07	2.25655e+07	3.60462e+07	4.55801e+07	5.57067e+07	7.91084e+07	1.36468e+08	16509305828	63307	LMC
73	GHA	7.19122e+06	1.05889e+07	1.32514e+07	1.46542e+07	1.8233e+07	2.87214e+07	4.86033e+07	47805069495	115499	LMC
75	GIN	8.03771e+06	1.1388e+07	1.39936e+07	1.5249e+07	1.86358e+07	2.90187e+07	4.82524e+07	10496056733	67008.8	LIC
77	GMB	607527	1.47263e+06	2.10231e+06	2.35714e+06	3.17215e+06	5.73319e+06	1.0338e+07	1014621520	11249.1	LIC
78	GNB	604685	1.1611e+06	1.5863e+06	1.7695e+06	2.29939e+06	3.93841e+06	6.89022e+06	1346933490	7386.32	LIC
79	GNQ	479351	1.36617e+06	2.43637e+06	2.76712e+06	3.7837e+06	6.40535e+06	1.15944e+07	22389627294	7990.01	UMC
80	GRC	1.29713e+07	2.5339e+07	4.22193e+07	5.14324e+07	6.25415e+07	1.00788e+08	1.78563e+08	354461000000	181135	HIC
81	GRD	66799.9	110544	173995	204862	249023	375218	630684	1118816679	1121.99	UMC
82	GRL	19677.6	30489.7	60968.1	90192.7	112196	143860	213757	2837737194	486.148	HIC
83	GTM	1.19113e+07	1.92821e+07	2.99092e+07	3.54677e+07	4.2654e+07	6.56093e+07	1.12523e+08	75620095538	63920.4	UMC
85	GUY	1.15617e+06	1.61759e+06	2.26259e+06	2.54681e+06	3.00837e+06	4.38315e+06	7.32306e+06	3675631961	9899.09	UMC
86	HND	1.70592e+07	2.41473e+07	3.29297e+07	3.67175e+07	4.40071e+07	6.47968e+07	1.07248e+08	22978532897	45446.3	LMC
87	HRV	1.94797e+06	4.5827e+06	7.91922e+06	9.57454e+06	1.24751e+07	2.07063e+07	3.62738e+07	70481451449	90360.1	HIC
88	HTI	9.25068e+06	1.06684e+07	1.25659e+07	1.34144e+07	1.50736e+07	1.94552e+07	2.89189e+07	8776350790	22694.9	LIC
89	HUN	3.72785e+06	6.02054e+06	1.26495e+07	1.68926e+07	2.10625e+07	2.97936e+07	4.88779e+07	157998000000	129540	HIC
90	IDN	2.4595e+08	4.22532e+08	6.31793e+08	7.30076e+08	9.00747e+08	1.44659e+09	2.43662e+09	1015540000000	632391	LMC
91	IND	7.97184e+07	1.91257e+08	2.84718e+08	3.39428e+08	4.42769e+08	8.03045e+08	1.44344e+09	2597490000000	1.70518e+06	LMC
92	IRL	1.29509e+06	2.59457e+06	4.9293e+06	6.4093e+06	8.28516e+06	1.26029e+07	2.09108e+07	333731000000	128757	HIC
93	IRN	3.1458e+07	6.6798e+07	1.06214e+08	1.25648e+08	1.61565e+08	2.65393e+08	4.59231e+08	598853000000	492717	UMC
94	IRQ	1.29179e+07	2.74161e+07	4.56609e+07	5.32639e+07	6.99726e+07	1.14228e+08	1.98315e+08	234648000000	158253	UMC
95	ISL	1.5204e+06	3.41547e+06	5.64079e+06	6.74012e+06	8.4562e+06	1.43958e+07	2.49489e+07	23909289979	24766.6	HIC
96	ISR	367697	899556	1.55216e+06	1.81314e+06	2.3741e+06	3.94498e+06	7.04605e+06	350851000000	36629.6	HIC
97	ITA	2.74649e+07	5.63918e+07	9.8816e+07	1.21708e+08	1.51993e+08	2.41959e+08	4.47908e+08	2390730000000	734709	HIC
98	JAM	2.29973e+06	4.14069e+06	6.92881e+06	8.47783e+06	1.0597e+07	1.62629e+07	2.80181e+07	14800165407	16068.5	UMC
100	JOR	135539	329663	589391	708809	940776	1.53643e+06	2.78046e+06	40068308516	43484.1	UMC
101	JPN	4.22344e+08	7.7022e+08	1.25761e+09	1.53487e+09	1.82715e+09	2.79706e+09	4.93743e+09	6203210000000	1.53751e+06	HIC
102	KAZ	9.75328e+06	1.52741e+07	3.23135e+07	4.49784e+07	5.63993e+07	7.52113e+07	1.21308e+08	236635000000	280922	UMC
103	KEN	5.76224e+06	7.59327e+06	9.11383e+06	9.90021e+06	1.18362e+07	1.97307e+07	3.4832e+07	74938190655	174140	LMC
104	KGZ	3.03071e+06	4.51697e+06	8.58134e+06	1.16038e+07	1.36407e+07	1.81509e+07	2.84579e+07	7564738836	50434.5	LMC
105	KHM	2.12902e+07	2.5932e+07	3e+07	3.06893e+07	3.52628e+07	4.9343e+07	7.49799e+07	22158209503	75782.4	LMC
106	KNA	5228.44	7214.93	10613.3	12510.3	15367.2	22297	37481	9.45854e+08	792.674	HIC
107	KOR	8.23708e+06	1.89764e+07	3.44137e+07	4.41641e+07	5.7628e+07	9.60016e+07	1.74396e+08	1530750000000	215576	HIC
108	KWT	280647	561154	1.06293e+06	1.35759e+06	1.73047e+06	2.61496e+06	4.27904e+06	174161000000	22827.9	HIC
109	LAO	1.91593e+07	2.9998e+07	4.03015e+07	4.38017e+07	5.56207e+07	8.92016e+07	1.54652e+08	16853079615	47872.5	LMC
110	LBN	151295	341164	598736	746323	973344	1.60176e+06	2.88772e+06	51844487742	20786.5	UMC
111	LBR	4.22793e+06	5.24727e+06	6.0612e+06	6.3591e+06	7.30727e+06	1.0549e+07	1.62333e+07	2158000000	27625.3	LIC
112	LBY	1.18865e+06	2.11401e+06	3.2844e+06	3.70922e+06	4.77754e+06	7.48892e+06	1.2572e+07	87140405361	87268.3	UMC
113	LCA	83909.3	127038	197206	239106	290330	420348	688301	1712306556	1381.09	UMC
114	LIE	79278.5	154786	287034	377429	481961	711872	1.15984e+06	6657170923	1328.71	HIC
115	LKA	1.21467e+07	1.96934e+07	2.50145e+07	2.83813e+07	3.57987e+07	5.91428e+07	1.03352e+08	87174682200	111124	LMC
116	LSO	237379	387142	509992	573662	729336	1.2852e+06	2.325e+06	2788022889	21492.7	LMC
117	LTU	633319	1.24329e+06	2.36103e+06	3.0516e+06	3.90393e+06	5.74207e+06	9.31559e+06	48516371721	92788	HIC
118	LUX	195305	456755	846681	1.01578e+06	1.34577e+06	2.17536e+06	3.70706e+06	66327344189	9150.84	HIC
119	LVA	1.07035e+06	2.15677e+06	4.07663e+06	5.2454e+06	6.76062e+06	1.00205e+07	1.62896e+07	35596016664	81678.8	HIC
121	MAR	1.4194e+06	3.46876e+06	6.08761e+06	7.30634e+06	9.66163e+06	1.60458e+07	2.91511e+07	109881000000	144671	LMC
122	MCO	91.5392	188.223	353.861	448.054	575.949	857.721	1401.71	6919241412	141.596	HIC
123	MDA	2.80978e+06	4.32728e+06	9.36733e+06	1.33752e+07	1.70301e+07	2.18977e+07	3.39336e+07	8128493432	44022.7	LMC
124	MDG	1.03486e+07	1.70473e+07	2.30153e+07	2.74787e+07	3.51178e+07	5.67666e+07	9.90148e+07	11499803807	57381.6	LIC
125	MEX	7.82874e+07	1.27157e+08	1.88325e+08	2.19705e+08	2.69974e+08	4.16477e+08	7.16887e+08	1314390000000	943010	UMC
126	MHL	46818.3	46818.3	46818.3	46818.3	46818.3	46818.3	46818.3	1.99399e+08	211.582	UMC
127	MKD	1.97522e+06	2.8323e+06	5.22358e+06	6.87058e+06	8.82104e+06	1.24254e+07	2.1929e+07	11362272838	20709.1	UMC
128	MLI	1.76506e+07	2.37674e+07	2.83323e+07	3.04e+07	3.65355e+07	5.53017e+07	9.1317e+07	15288163367	140642	LIC
129	MLT	6308.17	15183.1	27823.7	33377.8	44200.5	70627.2	121087	12537750732	3160.64	HIC
130	MMR	9.32574e+07	1.63055e+08	2.49055e+08	2.93012e+08	3.63912e+08	5.83103e+08	9.81812e+08	69322122756	175928	LMC
131	MNE	656723	1.00863e+06	1.98982e+06	2.71672e+06	3.30765e+06	4.4532e+06	7.20576e+06	4774086094	15637.1	UMC
132	MNG	8.3758e+06	1.06364e+07	1.28837e+07	1.3379e+07	1.56363e+07	2.26378e+07	3.50461e+07	12582122604	170231	LMC
133	MOZ	9.68706e+06	1.56405e+07	2.11216e+07	2.44333e+07	3.10506e+07	4.94483e+07	8.50201e+07	16961117243	177874	LIC
134	MRT	2.57219e+06	6.28706e+06	9.12148e+06	1.02615e+07	1.37288e+07	2.47495e+07	4.46511e+07	365769000000	26843.6	LMC
137	MUS	16392.5	31882.1	58514.1	75182.5	107180	169952	326173	13338147523	5709.75	UMC
138	MWI	4.70566e+06	6.69659e+06	8.87658e+06	1.0074e+07	1.20515e+07	1.81092e+07	2.875e+07	9312000000	90263.8	LIC
139	MYS	2.6627e+07	5.55717e+07	8.6338e+07	9.9306e+07	1.32977e+08	2.23487e+08	3.99463e+08	338062000000	160971	UMC
141	NAM	1.50588e+06	1.82786e+06	2.09418e+06	2.18716e+06	2.47932e+06	3.41343e+06	5.13315e+06	13244597345	103706	UMC
142	NCL	544288	1.00635e+06	1.85315e+06	2.35127e+06	2.86116e+06	4.43672e+06	7.67489e+06	3628440275	5811.8	HIC
143	NER	6.92113e+06	1.11487e+07	1.46458e+07	1.66328e+07	2.11971e+07	3.40344e+07	5.87434e+07	8229732168	61624.3	LIC
145	NGA	5.68518e+07	7.8651e+07	9.59583e+07	1.04615e+08	1.27056e+08	1.9391e+08	3.223e+08	568499000000	779543	LMC
146	NIC	1.07664e+07	1.60727e+07	2.19358e+07	2.4322e+07	2.90334e+07	4.34145e+07	7.08572e+07	13814261536	31344.8	LMC
147	NLD	1.07844e+07	2.24339e+07	3.04487e+07	3.61701e+07	4.42841e+07	6.40164e+07	1.23428e+08	936228000000	178295	HIC
148	NOR	773697	1.85456e+06	3.41393e+06	4.25191e+06	5.69755e+06	8.98795e+06	1.56121e+07	523502000000	206850	HIC
149	NPL	6.07092e+06	9.45265e+06	1.34506e+07	1.63373e+07	1.98369e+07	3.07134e+07	5.16713e+07	24472013234	96205.5	LIC
150	NZL	1.16722e+07	2.33081e+07	3.80017e+07	4.5788e+07	5.56765e+07	8.8396e+07	1.48609e+08	205853000000	121306	HIC
151	OMN	488618	1.06801e+06	1.99012e+06	2.48695e+06	3.24363e+06	4.9731e+06	8.37718e+06	81076723017	52138.5	HIC
152	PAK	2.0711e+07	5.51066e+07	8.36175e+07	9.94231e+07	1.30194e+08	2.37859e+08	4.24664e+08	304952000000	213161	LMC
153	PAN	4.38119e+06	8.35168e+06	1.26625e+07	1.4911e+07	1.82373e+07	2.87558e+07	4.81545e+07	61838175800	24745.9	HIC
154	PER	3.78054e+07	5.82271e+07	8.21354e+07	9.11934e+07	1.09463e+08	1.68516e+08	2.85635e+08	211389000000	245198	UMC
155	PHL	1.50723e+08	2.52387e+08	3.68017e+08	4.09616e+08	4.99353e+08	8.0668e+08	1.35432e+09	313595000000	251606	LMC
156	PLW	1559.76	1857.09	2338.16	2826.71	3603.94	4755.94	7820.8	302699800	510.93	HIC
157	PNG	1.46548e+07	2.63113e+07	4.04118e+07	4.61368e+07	5.82618e+07	9.69544e+07	1.71411e+08	23060047128	24894.1	LMC
158	POL	4.87822e+06	9.35419e+06	1.77516e+07	2.2719e+07	2.88422e+07	4.35972e+07	7.1423e+07	545180000000	531925	HIC
159	PRI	1.1758e+06	2.21345e+06	4.09677e+06	5.41555e+06	6.80814e+06	1.01472e+07	1.726e+07	105035000000	40275.7	HIC
161	PRT	1.35547e+06	2.92458e+06	5.43391e+06	6.71483e+06	8.73569e+06	1.40606e+07	2.48321e+07	262008000000	189522	HIC
162	PRY	1.11064e+07	1.43838e+07	1.93457e+07	2.21583e+07	2.64655e+07	3.69946e+07	6.05062e+07	30881166852	110862	UMC
163	PSE	703.667	1489.58	3463.44	4166.03	5249.01	9848.14	35227.3	14498100000	18855.7	LMC
164	PYF	568.195	2004.08	2272.78	3966.41	3977.36	5681.95	5681.95	3982374846	2128.09	HIC
165	QAT	41643.1	90049	167751	207493	268857	411842	691311	206225000000	14856.1	HIC
167	ROU	1.41635e+07	2.28634e+07	4.85104e+07	6.71678e+07	8.56872e+07	1.16425e+08	1.9307e+08	213605000000	263164	UMC
168	RUS	5.81314e+07	1.1654e+08	2.16821e+08	2.79834e+08	3.59135e+08	5.41706e+08	9.09257e+08	2297130000000	2.52866e+06	UMC
169	RWA	759019	1.10312e+06	1.34676e+06	1.43631e+06	1.74732e+06	2.7857e+06	4.59487e+06	9136689514	23846.7	LIC
170	SAU	1.71044e+06	4.27785e+06	7.7193e+06	9.17828e+06	1.22697e+07	1.98981e+07	3.46981e+07	756350000000	248010	HIC
171	SDN	3.07123e+07	5.29871e+07	7.28962e+07	8.38505e+07	1.06802e+08	1.72313e+08	2.92473e+08	117488000000	137356	LMC
172	SEN	4.45362e+06	6.94865e+06	9.54221e+06	1.12779e+07	1.41901e+07	2.19043e+07	3.71894e+07	16374743753	69995.7	LIC
173	SGP	299669	674379	1.24858e+06	1.50714e+06	1.96493e+06	3.15928e+06	5.41276e+06	323907000000	11675.4	HIC
175	SLB	1.29672e+06	1.40879e+06	1.58584e+06	1.62708e+06	1.78444e+06	2.09093e+06	2.65688e+06	1303453616	5732.81	LMC
176	SLE	6.2271e+06	7.8561e+06	9.14164e+06	9.87144e+06	1.16326e+07	1.65628e+07	2.62666e+07	5015157816	36131.3	LIC
177	SLV	7.16554e+06	1.12903e+07	1.64805e+07	1.91793e+07	2.32651e+07	3.53507e+07	5.86742e+07	24805439600	34947.5	LMC
178	SMR	1232.48	1990.9	3997.12	5553.94	6801.97	9476.88	14551.6	2752307016	939.019	HIC
179	SOM	7.07976e+06	1.25146e+07	1.6776e+07	1.90441e+07	2.46352e+07	4.07219e+07	7.08262e+07	7368560695	61148.3	LIC
181	SRB	1.18689e+07	1.86205e+07	3.71402e+07	5.04582e+07	6.18248e+07	8.47256e+07	1.40142e+08	49259526053	88809.3	UMC
182	SSD	2.83294e+07	3.54001e+07	4.05583e+07	4.22843e+07	4.86518e+07	6.94139e+07	1.05785e+08	17273335564	50137	LIC
183	SUR	2.78136e+06	2.78258e+06	2.79534e+06	2.81391e+06	2.84007e+06	2.95849e+06	3.18789e+06	5240606061	8880.46	UMC
184	SVK	1.75837e+06	3.66266e+06	6.90299e+06	8.46657e+06	1.09127e+07	1.69912e+07	2.7841e+07	100948000000	65362.8	HIC
185	SVN	1.14761e+06	2.22799e+06	4.03339e+06	5.14738e+06	6.46604e+06	1.00067e+07	1.71552e+07	55589849128	53297.7	HIC
186	SWE	1.6321e+06	3.03567e+06	5.83171e+06	7.59415e+06	9.61094e+06	1.39664e+07	2.20209e+07	578742000000	386955	HIC
187	SWZ	266518	400656	544610	661180	829727	1.39216e+06	2.49385e+06	4823831657	18670.5	LMC
189	SYR	5.08805e+06	8.98839e+06	1.39433e+07	1.62953e+07	2.0695e+07	3.27292e+07	5.65996e+07	40405006007	130921	LIC
191	TCD	7.28901e+06	9.30437e+06	1.07173e+07	1.11858e+07	1.29923e+07	1.89992e+07	3.03543e+07	13922223234	70578.4	LIC
192	TGO	1.59984e+06	2.02012e+06	2.46366e+06	2.73913e+06	3.21882e+06	4.54196e+06	7.05962e+06	2376000000000	34696.6	LIC
193	THA	7.01182e+07	9.89995e+07	1.32704e+08	1.48947e+08	1.84734e+08	2.7791e+08	4.64281e+08	455221000000	640096	UMC
194	TJK	5.20109e+06	7.91597e+06	1.59264e+07	2.19523e+07	2.68149e+07	3.58012e+07	5.71754e+07	9236309138	34676.6	LIC
195	TKM	5.22304e+06	7.28674e+06	1.36301e+07	1.81838e+07	2.16958e+07	2.77944e+07	4.27021e+07	43524210526	44067.6	UMC
196	TLS	209234	550294	848982	985312	1.30623e+06	2.3706e+06	4.10203e+06	6671047974	5697.22	LMC
197	TON	110333	145272	253305	316499	335902	517696	905507	4.72358e+08	1196.67	UMC
198	TTO	1.37371e+06	2.51653e+06	4.30284e+06	5.43667e+06	6.55544e+06	9.94306e+06	1.61458e+07	27870257894	12173.5	HIC
199	TUN	1.1921e+06	2.74572e+06	4.79201e+06	6.02125e+06	7.95664e+06	1.24834e+07	2.13104e+07	47587913059	86651.9	LMC
200	TUR	5.65347e+07	8.7134e+07	1.63621e+08	2.16528e+08	2.57524e+08	3.55243e+08	5.8526e+08	950579000000	629541	UMC
201	TWN	41602480	104596300	164277900	195439200	234575000	399549800	842790600	1127000000000	119008	HIC
202	TZA	1.49354e+07	1.98312e+07	2.4598e+07	2.7083e+07	3.24457e+07	4.79706e+07	7.6233e+07	52090320325	329597	LIC
203	UGA	6.55946e+06	1.05292e+07	1.42058e+07	1.63806e+07	2.07581e+07	3.30647e+07	5.59857e+07	27291880327	152314	LIC
204	UKR	2.2533e+07	3.43205e+07	7.25644e+07	1.03857e+08	1.30255e+08	1.70003e+08	2.60768e+08	183310000000	663679	LMC
205	URY	675829	1.26206e+06	2.34928e+06	3.09456e+06	3.9036e+06	5.7351e+06	9.81879e+06	57531233351	56532.1	HIC
206	USA	1.29412e+08	2.59237e+08	4.6588e+08	5.93545e+08	7.46815e+08	1.14557e+09	1.93148e+09	19390600000000	1.1019e+07	HIC
207	UZB	1.42286e+07	1.95988e+07	3.46137e+07	4.50413e+07	5.26244e+07	7.02624e+07	1.0995e+08	67067565989	156823	LMC
208	VCT	30250.2	41510.7	61299.5	75002.6	89823.8	123159	192232	7.8963e+08	863.642	UMC
209	VEN	2.99613e+07	5.53531e+07	8.48537e+07	9.85086e+07	1.22857e+08	1.96199e+08	3.3793e+08	482359000000	164290	UMC
211	VIR	3817.82	7280.31	13780.1	18062.7	22627.5	33086.5	53318.1	4803000000	2345.87	HIC
212	VNM	1.27082e+08	2.73534e+08	4.15541e+08	4.6534e+08	6.2964e+08	1.06815e+09	1.92083e+09	223864000000	216425	LMC
213	VUT	951514	1.28639e+06	1.89778e+06	2.18266e+06	2.541e+06	3.77132e+06	6.18255e+06	8.6288e+08	3302.29	LMC
215	WSM	145058	371269	570027	672710	848805	1.49041e+06	2.45937e+06	856626506	1931.55	UMC
217	YEM	919516	1.14599e+06	1.38242e+06	1.39938e+06	1.6291e+06	2.30591e+06	3.55421e+06	43228582065	73077.5	LIC
218	ZAF	5.91896e+06	1.1772e+07	1.69836e+07	1.98374e+07	2.6069e+07	4.66456e+07	8.68697e+07	416878000000	442163	UMC
219	ZMB	4.74041e+06	8.19189e+06	1.10565e+07	1.25904e+07	1.6275e+07	2.7314e+07	4.84293e+07	28045460442	98346.9	LMC
220	ZWE	2.23492e+06	3.28531e+06	4.19592e+06	4.73714e+06	5.88896e+06	9.90885e+06	1.87882e+07	17845821400	123274	LIC

## Sheet: Fig6
	GID_2	baseline_all	1up_all	abs_increase	rel_increase
0	AFG_1_1_1	647464	372537	274927	42.4622
1	AFG_1_2_1	902617	435777	466841	51.7208
2	AFG_1_3_1	269726	168181	101546	37.6476
3	AFG_1_4_1	43338.2	23382.2	19956.1	46.0472
4	AFG_1_5_1	33366.4	17459.1	15907.2	47.6745
5	AFG_1_6_1	112679	52897.2	59782.1	53.0551
6	AFG_1_7_1	240664	130079	110586	45.9501
7	AFG_1_8_1	73222.9	26283.1	46939.8	64.1053
8	AFG_1_9_1	42216.3	15991.7	26224.6	62.1196
9	AFG_1_10_1	53430.7	18062	35368.7	66.1954
10	AFG_1_11_1	1.34491e+06	654343	690567	51.3467
11	AFG_1_12_1	48381.7	31831.2	16550.4	34.2081
12	AFG_1_13_1	8748.36	3956.89	4791.47	54.7699
13	AFG_2_1_1	31852	14285.1	17566.9	55.1517
14	AFG_2_2_1	68835	37778.5	31056.6	45.1174
15	AFG_2_3_1	19647.9	8708.3	10939.6	55.6783
16	AFG_2_4_1	13097.9	8356.62	4741.24	36.1986
17	AFG_2_5_1	406786	240860	165926	40.7895
18	AFG_2_6_1	33475	18258.7	15216.3	45.4558
19	AFG_2_7_1	253531	153916	99615.6	39.2913
20	AFG_3_1_1	254782	105621	149162	58.5447
21	AFG_3_2_1	161351	95157.1	66193.9	41.0248
22	AFG_3_3_1	235365	174217	61148.6	25.9803
23	AFG_3_4_1	46531.8	27782.6	18749.3	40.2934
24	AFG_3_5_1	72172.5	35321.6	36850.9	51.0594
25	AFG_3_6_1	343798	222739	121059	35.2123
26	AFG_3_7_1	311306	157373	153932	49.4473
27	AFG_3_8_1	1.23393e+06	643577	590354	47.8433
28	AFG_3_9_1	225418	107264	118154	52.4154
29	AFG_3_10_1	197324	102186	95137.9	48.2141
30	AFG_3_11_1	442580	263889	178692	40.375
31	AFG_3_12_1	158880	89893	68987.1	43.4209
32	AFG_4_1_1	33008	22924.3	10083.7	30.5492
33	AFG_4_2_1	11932.3	10045	1887.28	15.8166
34	AFG_4_3_1	9288.8	3959.83	5328.97	57.3699
35	AFG_4_4_1	916.686	716.868	199.818	21.7979
36	AFG_4_5_1	9223.87	7908.97	1314.91	14.2555
37	AFG_4_6_1	7579.8	5858.38	1721.42	22.7106
38	AFG_4_7_1	13401.3	10910.5	2490.89	18.5869
39	AFG_4_8_1	358182	193069	165113	46.0975
40	AFG_4_9_1	28574.1	12190.6	16383.5	57.3369
41	AFG_4_10_1	5345.8	2086.76	3259.04	60.9644
42	AFG_4_11_1	9077.9	7417.09	1660.81	18.2951
43	AFG_4_12_1	16441.7	15434.1	1007.56	6.12806
44	AFG_4_13_1	19943.6	12564.5	7379.09	36.9998
45	AFG_4_14_1	26150.7	18990.3	7160.35	27.3811
46	AFG_5_1_1	548144	290357	257787	47.0291
47	AFG_5_2_1	383361	188132	195229	50.9256
48	AFG_5_3_1	465292	238320	226972	48.7806
49	AFG_5_4_1	55219.3	25032.5	30186.8	54.6671
50	AFG_5_5_1	334458	172987	161472	48.2785
51	AFG_6_1_1	132414	55873.8	76540.5	57.8038
52	AFG_6_2_1	10179.9	4543.29	5636.63	55.3701
53	AFG_6_3_1	27210.3	14782.7	12427.6	45.6724
54	AFG_6_4_1	53516.5	22476.4	31040	58.0009
55	AFG_7_1_1	25846.2	14455.6	11390.7	44.0709
56	AFG_7_2_1	20235.5	14194.8	6040.71	29.852
57	AFG_7_3_1	80256.9	55088.1	25168.8	31.3603
58	AFG_7_4_1	177248	124621	52626.6	29.691
59	AFG_7_5_1	26.1385	26.1385	0	0
60	AFG_7_6_1	1818.52	1785.59	32.9268	1.81064
61	AFG_7_7_1	5209.83	3686.78	1523.05	29.2342
62	AFG_7_8_1	8288.76	3843.16	4445.6	53.6341
63	AFG_7_9_1	49433.8	41961.5	7472.27	15.1157
64	AFG_7_10_1	73926.4	50044.5	23881.8	32.3049
65	AFG_7_11_1	3145.65	3133.14	12.5045	0.397516
66	AFG_8_1_1	41268.2	25955	15313.2	37.1065
67	AFG_8_2_1	702.709	550.448	152.261	21.6677
68	AFG_8_3_1	175096	92241.5	82854.8	47.3195
69	AFG_8_4_1	159185	94757.9	64426.8	40.473
70	AFG_8_5_1	25553.2	16156.8	9396.44	36.772
71	AFG_8_6_1	15457.4	9576.45	5880.99	38.0464
72	AFG_8_7_1	286.487	177.156	109.33	38.1624
73	AFG_8_8_1	56288.2	39273.8	17014.4	30.2272
74	AFG_8_9_1	17812.9	9481.82	8331.09	46.7699
75	AFG_8_10_1	139674	102443	37231.4	26.6559
76	AFG_8_11_1	17504.8	13301.7	4203.05	24.0108
77	AFG_8_12_1	22303.8	11772.1	10531.7	47.2195
78	AFG_9_1_1	4801.88	2779.81	2022.07	42.1099
79	AFG_9_2_1	0.0190829	0.0190829	0	0
80	AFG_9_3_1	31108.6	21672.6	9436.04	30.3326
81	AFG_9_4_1	3731.74	3054.32	677.413	18.1528
82	AFG_9_5_1	50168.8	30944.3	19224.5	38.3196
83	AFG_9_6_1	62062.5	39858	22204.5	35.7776
84	AFG_9_7_1	375.285	297.923	77.362	20.6142
85	AFG_9_8_1	27495.3	15302.6	12192.7	44.3447
86	AFG_9_9_1	12400	6828.7	5571.27	44.9297
87	AFG_9_10_1	2165.74	1152.44	1013.3	46.7878
88	AFG_9_11_1	28128.2	17177.6	10950.7	38.9312
89	AFG_9_12_1	3167.88	2571.32	596.564	18.8316
90	AFG_9_13_1	2826.18	963.882	1862.29	65.8945
91	AFG_9_14_1	31906.2	19863.6	12042.6	37.7438
92	AFG_9_15_1	6013.02	3096.77	2916.25	48.499
93	AFG_10_1_1	234812	120207	114605	48.8071
94	AFG_10_2_1	67128.5	31880	35248.5	52.509
95	AFG_10_3_1	11899.2	6212.98	5686.23	47.7866
96	AFG_10_4_1	13689.7	6765.12	6924.58	50.5824
97	AFG_10_5_1	223637	125130	98507.1	44.0477
98	AFG_10_6_1	2650.75	1521.91	1128.84	42.5856
99	AFG_10_7_1	10525.8	4369.1	6156.73	58.4916
100	AFG_11_1_1	9109.12	5950.97	3158.15	34.6702
101	AFG_11_2_1	0	0	0	0
102	AFG_11_3_1	155474	89113.4	66360.5	42.6827
103	AFG_11_4_1	9730.21	6039.89	3690.32	37.9264
104	AFG_11_5_1	138962	55160.7	83801	60.3051
105	AFG_11_6_1	13807.2	8136.2	5670.96	41.0726
106	AFG_11_7_1	17524.2	14455.4	3068.82	17.5119
107	AFG_11_8_1	28608.7	22097.1	6511.64	22.761
108	AFG_11_9_1	11151.5	7792.58	3358.96	30.1211
109	AFG_11_10_1	115093	69550.5	45542.3	39.5701
110	AFG_11_11_1	45122.1	25356.2	19766	43.8055
111	AFG_11_12_1	23202.4	16275.7	6926.63	29.8531
112	AFG_11_13_1	10933.4	9921.79	1011.57	9.25218
113	AFG_12_1_1	91605.5	62962.2	28643.3	31.2681
114	AFG_12_2_1	149633	89287.2	60345.9	40.3292
115	AFG_12_3_1	32832.6	17631.1	15201.5	46.3
116	AFG_12_4_1	44102.8	30085.4	14017.4	31.7834
117	AFG_12_5_1	60831.2	39424.5	21406.7	35.1903
118	AFG_12_6_1	47090.5	30784.9	16305.6	34.6261
119	AFG_12_7_1	66127.2	45538.2	20589	31.1354
120	AFG_12_8_1	135466	96372.6	39093	28.8583
121	AFG_12_9_1	118097	85682.3	32414.6	27.4474
122	AFG_12_10_1	69763.9	47610.7	22153.2	31.7546
123	AFG_12_11_1	164765	102499	62265.6	37.7906
124	AFG_12_12_1	14192.2	7832.2	6359.98	44.8133
125	AFG_12_13_1	178446	104638	73808.2	41.3617
126	AFG_12_14_1	24473.4	15429.4	9044.02	36.9545
127	AFG_12_15_1	70935.5	49925.8	21009.7	29.618
128	AFG_12_16_1	26042.5	17219.8	8822.69	33.878
129	AFG_13_1_1	16480.3	11578.9	4901.36	29.7407
130	AFG_13_2_1	16258.5	7810.83	8447.65	51.9585
131	AFG_13_3_1	71510	41501.2	30008.9	41.9645
132	AFG_13_4_1	432.055	420.994	11.0604	2.55994
133	AFG_13_5_1	42889.7	22615	20274.7	47.2717
134	AFG_13_6_1	4282.16	2271.57	2010.6	46.9528
135	AFG_13_7_1	6172.27	2949.03	3223.24	52.2213
136	AFG_13_8_1	5826.16	3985.19	1840.97	31.5984
137	AFG_13_9_1	152248	106554	45694.4	30.013
138	AFG_14_1_1	672853	400096	272757	40.5374
139	AFG_14_2_1	78598.4	42755.5	35842.9	45.6026
140	AFG_14_3_1	811290	445802	365488	45.0503
141	AFG_14_4_1	48.4304	48.4304	0	0
142	AFG_14_5_1	18602	7234.28	11367.8	61.1103
143	AFG_14_6_1	1.14096e+06	630066	510893	44.7775
144	AFG_14_7_1	1836.89	1625.1	211.79	11.5298
145	AFG_14_8_1	16563.6	8085.35	8478.23	51.186
146	AFG_14_9_1	5789.7	4736.78	1052.93	18.1862
147	AFG_14_10_1	133383	58448.5	74934.6	56.18
148	AFG_14_11_1	80350.6	44273.6	36077	44.8995
149	AFG_14_12_1	10680.9	7027.96	3652.9	34.2005
150	AFG_14_13_1	75765.8	39673.5	36092.3	47.6367
151	AFG_14_14_1	577509	306332	271177	46.9564
152	AFG_15_1_1	11299.1	6792.25	4506.86	39.8869
153	AFG_15_2_1	46348.3	32901.6	13446.8	29.0124
154	AFG_15_3_1	109442	77540.5	31901.7	29.1493
155	AFG_15_4_1	0	0	0	0
156	AFG_15_5_1	97265.4	57634.2	39631.3	40.7455
157	AFG_15_6_1	5276.45	2617.11	2659.34	50.4001
158	AFG_15_7_1	0	0	0	0
159	AFG_15_8_1	1926.27	1806.65	119.621	6.20997
160	AFG_15_9_1	13771.1	9220.12	4550.93	33.0471
161	AFG_15_10_1	0	0	0	0
162	AFG_15_11_1	8640.73	5727.81	2912.92	33.7116
163	AFG_15_12_1	0	0	0	0
164	AFG_15_13_1	46019.6	33301.4	12718.2	27.6365
165	AFG_16_1_1	20406.2	10754.6	9651.61	47.2974
166	AFG_16_2_1	13481	8071.03	5409.94	40.1302
167	AFG_16_3_1	61691.8	32746.3	28945.5	46.9196
168	AFG_16_4_1	831686	412854	418832	50.3594
169	AFG_16_5_1	120268	70909.8	49358.5	41.0403
170	AFG_16_6_1	184387	101954	82432.2	44.7062
171	AFG_17_1_1	1799.25	916.185	883.065	49.0796
172	AFG_17_2_1	34165.4	20395.5	13769.9	40.3036
173	AFG_17_3_1	4721.08	2644.38	2076.69	43.9877
174	AFG_17_4_1	30997.3	23983.2	7014.08	22.628
175	AFG_17_5_1	20065.9	15315.6	4750.36	23.6738
176	AFG_17_6_1	15475.6	7020.3	8455.31	54.6363
177	AFG_17_7_1	14298	8781.14	5516.82	38.5847
178	AFG_17_8_1	14.6438	10.1859	4.45785	30.4419
179	AFG_17_9_1	7439.03	4352.54	3086.49	41.4905
180	AFG_17_10_1	36605	18320.5	18284.5	49.9507
181	AFG_17_11_1	5670.15	3375.22	2294.93	40.4739
182	AFG_17_12_1	28700.5	16573.2	12127.3	42.2547
183	AFG_18_1_1	20884.3	10843.4	10040.9	48.0789
184	AFG_18_2_1	33728.5	17481.8	16246.7	48.1691
185	AFG_18_3_1	2032.09	975.681	1056.41	51.9863
186	AFG_18_4_1	34078.4	22187.4	11891	34.8932
187	AFG_18_5_1	726.07	360.154	365.916	50.3968
188	AFG_18_6_1	7680.37	3396.06	4284.3	55.7825
189	AFG_18_7_1	4028.34	2017.63	2010.7	49.914
190	AFG_18_8_1	15412.8	9086.87	6325.98	41.0435
191	AFG_18_9_1	6291.57	2842.46	3449.11	54.8211
192	AFG_18_10_1	1619.38	1043.71	575.673	35.549
193	AFG_18_11_1	121556	71685.2	49871	41.0271
194	AFG_18_12_1	1611.9	791.532	820.372	50.8946
195	AFG_19_1_1	158185	82505.8	75679.4	47.8423
196	AFG_19_2_1	133957	76781.2	57175.7	42.6821
197	AFG_19_3_1	301144	170543	130601	43.3683
198	AFG_19_4_1	413260	266252	147008	35.5727
199	AFG_19_5_1	180604	97357.7	83246.3	46.0933
200	AFG_19_6_1	266083	150526	115558	43.4291
201	AFG_19_7_1	143837	82215.8	61621	42.8409
202	AFG_20_1_1	17905.4	6791.98	11113.4	62.0674
203	AFG_20_2_1	246139	142860	103279	41.9596
204	AFG_20_3_1	99952.4	57390.2	42562.2	42.5824
205	AFG_20_4_1	60872.5	39495.8	21376.7	35.1171
206	AFG_20_5_1	184536	104331	80204.2	43.4627
207	AFG_21_1_1	9505.25	5821.26	3683.99	38.7574
208	AFG_21_2_1	81498.8	43127.4	38371.4	47.0822
209	AFG_21_3_1	76972.1	41921.9	35050.2	45.5362
210	AFG_21_4_1	168379	101286	67092.8	39.8464
211	AFG_21_5_1	266204	180048	86155.4	32.3645
212	AFG_22_1_1	2137.75	1694.24	443.51	20.7466
213	AFG_22_2_1	24067.5	14932.2	9135.31	37.957
214	AFG_22_3_1	32156.1	20676.2	11479.9	35.7005
215	AFG_22_4_1	6378.13	3369.22	3008.91	47.1754
216	AFG_22_5_1	52304.9	26777	25527.9	48.8059
217	AFG_22_6_1	6017.89	2578.96	3438.93	57.1451
218	AFG_22_7_1	8114.68	4748.79	3365.88	41.479
219	AFG_22_8_1	62139	29768.7	32370.3	52.0934
220	AFG_22_9_1	113437	74655.2	38781.8	34.188
221	AFG_22_10_1	46580.5	25797.6	20782.9	44.6172
222	AFG_22_11_1	133228	57797.5	75430.9	56.6177
223	AFG_22_12_1	154679	89181.7	65496.9	42.3439
224	AFG_22_13_1	111199	65286.7	45912.8	41.2887
225	AFG_22_14_1	48043.1	27539.6	20503.6	42.6774
226	AFG_22_15_1	2162.09	1008.61	1153.48	53.3501
227	AFG_22_16_1	226299	109068	117231	51.8036
228	AFG_22_17_1	476608	303716	172893	36.2756
229	AFG_22_18_1	61214.6	33526.8	27687.8	45.2307
230	AFG_22_19_1	8109.63	4579.81	3529.82	43.5263
231	AFG_22_20_1	166671	93873.8	72796.8	43.6771
232	AFG_23_1_1	159960	89870.7	70089.1	43.8167
233	AFG_23_2_1	110344	67686.3	42657.5	38.6588
234	AFG_23_3_1	67962.5	31523.8	36438.6	53.6158
235	AFG_23_4_1	59045.2	48426.2	10619	17.9845
236	AFG_23_5_1	1.06485e+06	676285	388561	36.4899
237	AFG_24_1_1	0	0	0	0
238	AFG_24_2_1	2285.58	1189.75	1095.83	47.9453
239	AFG_24_3_1	11626.1	5340.32	6285.76	54.066
240	AFG_24_4_1	57323.5	33315.1	24008.4	41.8823
241	AFG_24_5_1	6958.52	2908.28	4050.25	58.2056
242	AFG_24_6_1	2569.08	1286.96	1282.12	49.9059
243	AFG_25_1_1	37897.1	20000.8	17896.3	47.2234
244	AFG_25_2_1	24357.2	12243.5	12113.7	49.7335
245	AFG_25_3_1	1116.9	628.435	488.469	43.7342
246	AFG_25_4_1	4117.4	2158.26	1959.13	47.5819
247	AFG_25_5_1	17235.1	9553.64	7681.43	44.5686
248	AFG_25_6_1	977.919	380.983	596.936	61.0415
249	AFG_25_7_1	40.4816	40.4816	0	0
250	AFG_25_8_1	20589.3	12029	8560.21	41.5761
251	AFG_25_9_1	2734.79	2119.75	615.038	22.4894
252	AFG_25_10_1	45743.5	31411.1	14332.3	31.332
253	AFG_25_11_1	17985.2	11712.1	6273.06	34.8791
254	AFG_25_12_1	10055.8	6801.47	3254.37	32.363
255	AFG_25_13_1	1910.47	1501.59	408.883	21.4022
256	AFG_25_14_1	15112.9	10976.2	4136.73	27.3722
257	AFG_25_15_1	7272.26	4455.32	2816.93	38.7353
258	AFG_26_1_1	30538.8	13441.3	17097.5	55.9862
259	AFG_26_2_1	10942.5	5970.9	4971.64	45.4341
260	AFG_26_3_1	6334.71	2959.4	3375.3	53.2827
261	AFG_26_4_1	127724	80719.2	47005.1	36.802
262	AFG_26_5_1	113767	64869.2	48897.7	42.9806
263	AFG_26_6_1	280075	179086	100989	36.0579
264	AFG_26_7_1	34722.1	14715.2	20006.9	57.62
265	AFG_26_8_1	37083.3	17968.4	19114.9	51.5458
266	AFG_26_9_1	177625	107261	70364	39.6139
267	AFG_26_10_1	177789	97080.2	80708.5	45.3957
268	AFG_26_11_1	1203.11	647.254	555.859	46.2017
269	AFG_26_12_1	107644	71381.1	36262.7	33.6877
270	AFG_27_1_1	1.37796e+06	756176	621786	45.1236
271	AFG_27_2_1	271273	138266	133007	49.0308
272	AFG_27_3_1	566969	355454	211516	37.3063
273	AFG_28_1_1	202282	108455	93827.1	46.3844
274	AFG_28_2_1	83496.6	50792.8	32703.8	39.1679
275	AFG_28_3_1	432521	271067	161454	37.3287
276	AFG_28_4_1	347827	186784	161042	46.2996
277	AFG_28_5_1	250107	122504	127602	51.0192
278	AFG_28_6_1	767436	404014	363422	47.3554
279	AFG_28_7_1	1.2744e+06	654421	619974	48.6485
280	AFG_28_8_1	125837	80716.1	45120.9	35.8566
281	AFG_28_9_1	65391.6	25747.4	39644.2	60.6258
282	AFG_29_1_1	19184.9	11046.4	8138.44	42.4211
283	AFG_29_2_1	145795	76187.8	69607.2	47.7432
284	AFG_29_3_1	113110	68087.8	45022.5	39.8041
285	AFG_29_4_1	56626.8	30662.2	25964.6	45.8521
286	AFG_29_5_1	117317	50823.1	66494.4	56.679
287	AFG_30_1_1	21112.8	12467.3	8645.46	40.9489
288	AFG_30_2_1	189146	104948	84198.2	44.5149
289	AFG_30_3_1	51533.3	35669.5	15863.8	30.7835
290	AFG_30_4_1	83769.2	61863.5	21905.7	26.1501
291	AFG_30_5_1	66188.9	35442.9	30746	46.4519
292	AFG_30_6_1	33666.7	19920.9	13745.8	40.8291
293	AFG_31_1_1	186049	104554	81495.2	43.8031
294	AFG_31_2_1	31240.9	14462.5	16778.4	53.7066
295	AFG_31_3_1	103514	53118.9	50395.2	48.6844
296	AFG_31_4_1	8085.61	3815.99	4269.62	52.8051
297	AFG_31_5_1	103056	54950.6	48105.7	46.6791
298	AFG_31_6_1	231113	116959	114155	49.3934
299	AFG_31_7_1	237937	132562	105375	44.2869
300	AFG_31_8_1	203200	114554	88646.8	43.6253
301	AFG_31_9_1	155989	87571.6	68417.8	43.8605
302	AFG_31_10_1	157882	89830.9	68051.1	43.1025
303	AFG_31_11_1	169712	83558.3	86154.1	50.7648
304	AFG_31_12_1	375176	199186	175989	46.9085
305	AFG_32_1_1	26444.7	14250.8	12193.9	46.1109
306	AFG_32_2_1	24626.4	13016.7	11609.7	47.1432
307	AFG_32_3_1	52623.2	27973.5	24649.8	46.8419
308	AFG_32_4_1	14536.6	9866.2	4670.38	32.1285
309	AFG_32_5_1	24661.5	11799.9	12861.6	52.1525
310	AFG_32_6_1	27644	17543.3	10100.7	36.5386
311	AFG_33_1_1	44587.9	24524.1	20063.8	44.9983
312	AFG_33_2_1	2762.37	1217.61	1544.76	55.9215
313	AFG_33_3_1	25933.4	15355.8	10577.5	40.7873
314	AFG_33_4_1	360900	221954	138946	38.4998
315	AFG_33_5_1	646313	354012	292301	45.2259
316	AFG_33_6_1	233987	135956	98031.6	41.8961
317	AFG_33_7_1	290061	175500	114561	39.4956
318	AFG_33_8_1	684224	415446	268778	39.2822
319	AFG_34_1_1	1912.36	685.575	1226.78	64.1503
320	AFG_34_2_1	0	0	0	0
321	AFG_34_3_1	2177.22	854.564	1322.65	60.7497
322	AFG_34_4_1	1659.8	841.278	818.521	49.3145
323	AFG_34_5_1	34575.9	24981.8	9594.15	27.7481
324	AFG_34_6_1	13936.2	9377.7	4558.46	32.7096
325	AFG_34_7_1	64.1562	64.1562	0	0
326	AFG_34_8_1	4512.69	3060.83	1451.86	32.1728
327	AFG_34_9_1	138551	97778.4	40772.6	29.4279
328	AGO_1_1_1	70886.7	50421.6	20465.1	28.8701
329	AGO_1_2_1	378447	253104	125343	33.1205
330	AGO_1_3_1	91322.7	75959.2	15363.6	16.8234
331	AGO_1_4_1	511954	304313	207641	40.5586
332	AGO_1_5_1	106217	71366.4	34850.5	32.8107
333	AGO_2_1_1	232671	176298	56372.9	24.2286
334	AGO_2_2_1	30202.5	20197.1	10005.4	33.1278
335	AGO_2_3_1	1.15841e+06	636114	522294	45.0872
336	AGO_2_4_1	164954	95503.5	69450.4	42.1029
337	AGO_2_5_1	270020	166558	103462	38.3165
338	AGO_2_6_1	114602	70326.5	44275.6	38.6342
339	AGO_2_7_1	129756	89976.3	39779.8	30.6574
340	AGO_2_8_1	291391	190723	100668	34.5473
341	AGO_2_9_1	1.4026e+06	938492	464107	33.0891
342	AGO_3_1_1	393007	213934	179073	45.5648
343	AGO_3_2_1	429673	234176	195497	45.4991
344	AGO_3_3_1	54135.5	34385.8	19749.7	36.482
345	AGO_3_4_1	74768.1	48901.3	25866.7	34.596
346	AGO_3_5_1	285051	167520	117531	41.2317
347	AGO_3_6_1	163683	102279	61404.4	37.5142
348	AGO_3_7_1	55492.9	30443.2	25049.7	45.1404
349	AGO_3_8_1	156934	101072	55862.3	35.596
350	AGO_3_9_1	62797.2	34750.6	28046.6	44.6622
351	AGO_4_1_1	137501	84479.8	53021	38.5605
352	AGO_4_2_1	63608.4	35258.1	28350.3	44.5701
353	AGO_4_3_1	27514.2	16286.5	11227.8	40.8072
354	AGO_4_4_1	129393	78884.9	50507.6	39.0344
355	AGO_5_1_1	76071.8	75011.7	1060.18	1.39365
356	AGO_5_2_1	336023	194164	141859	42.2171
357	AGO_5_3_1	145666	88585	57080.6	39.186
358	AGO_5_4_1	131652	104062	27590.2	20.957
359	AGO_5_5_1	293089	178566	114524	39.0747
360	AGO_5_6_1	35975.9	32102.5	3873.39	10.7666
361	AGO_5_7_1	281706	198118	83587.4	29.6719
362	AGO_5_8_1	120423	87552.4	32871.1	27.2962
363	AGO_5_9_1	191442	185039	6402.61	3.34442
364	AGO_6_1_1	41840.6	23301.4	18539.2	44.309
365	AGO_6_2_1	6211.68	3513.14	2698.54	43.443
366	AGO_6_3_1	14360.7	7358.2	7002.53	48.7617
367	AGO_6_4_1	4165.87	2284.5	1881.37	45.1616
368	AGO_6_5_1	222383	152516	69867.2	31.4175
369	AGO_6_6_1	53067.2	34157.2	18910	35.6341
370	AGO_6_7_1	50280	30038.6	20241.3	40.2573
371	AGO_6_8_1	129329	83522.1	45806.5	35.4187
372	AGO_6_9_1	48945.1	30029	18916.1	38.6476
373	AGO_6_10_1	7468.44	3547.34	3921.1	52.5023
374	AGO_6_11_1	39361.1	22223.1	17138	43.5404
375	AGO_6_12_1	3507.74	1780.03	1727.7	49.2541
376	AGO_6_13_1	37190	22554.1	14635.9	39.3543
377	AGO_7_1_1	15839.4	9610.25	6229.12	39.3268
378	AGO_7_2_1	168031	91551.6	76479.3	45.515
379	AGO_7_3_1	8425.33	5667.16	2758.17	32.7366
380	AGO_7_4_1	37217.7	23921.9	13295.7	35.7242
381	AGO_7_5_1	75703.9	52965.2	22738.7	30.0364
382	AGO_7_6_1	202004	130822	71181.7	35.2378
383	AGO_7_7_1	137603	95039.1	42564.3	30.9326
384	AGO_7_8_1	96670.9	60999.8	35671.1	36.8996
385	AGO_7_9_1	10693.1	8431.12	2261.95	21.1534
386	AGO_7_10_1	19450.5	13963.3	5487.16	28.2109
387	AGO_7_11_1	288100	199261	88839.4	30.8362
388	AGO_7_12_1	625541	377909	247633	39.5869
389	AGO_8_1_1	223938	172797	51141.3	22.8373
390	AGO_8_2_1	1.28536e+06	907239	378120	29.4174
391	AGO_8_3_1	200746	126743	74003	36.864
392	AGO_8_4_1	48747.6	46076.4	2671.21	5.47968
393	AGO_8_5_1	651582	436241	215340	33.0489
394	AGO_8_6_1	2.34847e+06	1.44093e+06	907541	38.6439
395	AGO_9_1_1	120694	68892.9	51801.5	42.9196
396	AGO_9_2_1	387481	222647	164833	42.5397
397	AGO_9_3_1	20137	12241.1	7895.93	39.2109
398	AGO_9_4_1	45766	29238.8	16527.2	36.1124
399	AGO_9_5_1	100032	63657.7	36374.2	36.3626
400	AGO_9_6_1	1.17187e+06	590732	581143	49.5909
401	AGO_9_7_1	226886	141287	85599.2	37.7278
402	AGO_9_8_1	23853.1	15117.9	8735.27	36.6211
403	AGO_9_9_1	37962.1	22529.5	15432.6	40.6526
404	AGO_9_10_1	9537.94	7019.97	2517.97	26.3995
405	AGO_9_11_1	75003.1	47520.4	27482.7	36.6421
406	AGO_10_1_1	81687.4	48708.3	32979.2	40.3724
407	AGO_10_2_1	24091.5	15671.8	8419.7	34.9488
408	AGO_10_3_1	66120.1	49260.4	16859.6	25.4985
409	AGO_10_4_1	5286.53	3752.27	1534.26	29.0221
410	AGO_10_5_1	10343.2	7185.82	3157.4	30.5263
411	AGO_10_6_1	121651	92250.4	29400.8	24.1681
412	AGO_10_7_1	22952	15072	7879.97	34.3324
413	AGO_10_8_1	50879.3	37232.4	13646.9	26.8222
414	AGO_10_9_1	67926.3	45733.4	22192.9	32.672
415	AGO_10_10_1	31034.2	21659.4	9374.76	30.2078
416	AGO_10_11_1	191593	122629	68963.9	35.995
417	AGO_10_12_1	58265.6	40414.7	17850.9	30.6371
418	AGO_10_13_1	69838.4	46613.3	23225.1	33.2555
419	AGO_11_1_1	69894.1	60695.4	9198.68	13.1609
420	AGO_11_2_1	2239.54	2151.04	88.4989	3.95166
421	AGO_11_3_1	435.37	435.37	0	0
422	AGO_11_4_1	13884.3	13298.6	585.761	4.21887
423	AGO_11_5_1	7989.79	5828.22	2161.56	27.0541
424	AGO_11_6_1	9.64739	9.64739	0	0
425	AGO_11_7_1	46506.5	37427.8	9078.69	19.5213
426	AGO_11_8_1	1868.81	1113.83	754.985	40.3992
427	AGO_11_9_1	71722.4	63297.8	8424.51	11.746
428	AGO_12_1_1	30875.5	15784.8	15090.6	48.8758
429	AGO_12_2_1	245557	157642	87915.1	35.8022
430	AGO_12_3_1	47143.3	26958.9	20184.4	42.815
431	AGO_12_4_1	59754.3	32498.6	27255.7	45.6129
432	AGO_12_5_1	47096.6	29628.3	17468.3	37.0904
433	AGO_12_6_1	58111.1	36637.9	21473.2	36.952
434	AGO_12_7_1	51346.5	32106.7	19239.7	37.4704
435	AGO_12_8_1	71567.3	53890.8	17676.5	24.6991
436	AGO_12_9_1	420972	262476	158496	37.65
437	AGO_13_1_1	46131	27153	18978	41.1393
438	AGO_13_2_1	107626	74306.5	33319.4	30.9585
439	AGO_13_3_1	271093	180689	90403.4	33.3478
440	AGO_13_4_1	125159	80977.5	44181	35.3001
441	AGO_14_1_1	77381.1	52526.2	24854.9	32.1201
442	AGO_14_2_1	67537.7	41407.5	26130.2	38.6898
443	AGO_14_3_1	48675.4	32732.7	15942.6	32.753
444	AGO_14_4_1	81643.6	53927.2	27716.4	33.948
445	AGO_14_5_1	40806.2	24040.6	16765.5	41.0858
446	AGO_14_6_1	10464.4	6719.51	3744.84	35.7867
447	AGO_14_7_1	65711.1	51099.9	14611.2	22.2355
448	AGO_14_8_1	121761	106682	15079.1	12.3841
449	AGO_14_9_1	59548.7	39299.4	20249.3	34.0046
450	AGO_14_10_1	41097.8	24248.3	16849.5	40.9986
451	AGO_14_11_1	49543.1	30095.6	19447.5	39.2537
452	AGO_14_12_1	41431.2	25064.7	16366.4	39.5027
453	AGO_14_13_1	72715.7	55170.5	17545.2	24.1285
454	AGO_14_14_1	50558.2	30212.8	20345.5	40.2417
455	AGO_15_1_1	281419	158617	122802	43.6367
456	AGO_15_2_1	105018	69768.9	35249.2	33.5649
457	AGO_15_3_1	60884.6	55897.8	4986.8	8.19057
458	AGO_15_4_1	37286	19747.6	17538.5	47.0376
459	AGO_15_5_1	21235	14446.5	6788.54	31.9686
460	AGO_15_6_1	27909.3	22361.9	5547.4	19.8765
461	AGO_15_7_1	84541.2	56172.6	28368.7	33.556
462	AGO_15_8_1	110627	80298.6	30328.6	27.4152
463	AGO_15_9_1	197067	120102	76965.3	39.0554
464	AGO_16_1_1	32821.6	27413.8	5407.81	16.4764
465	AGO_16_2_1	10258.5	7973.83	2284.66	22.2709
466	AGO_16_3_1	165699	111247	54451.5	32.8618
467	AGO_16_4_1	6271.49	5557.12	714.363	11.3907
468	AGO_16_5_1	5426.18	4620.1	806.078	14.8553
469	AGO_17_1_1	18832.6	10868.2	7964.44	42.2907
470	AGO_17_2_1	90923.6	56909.2	34014.4	37.4099
471	AGO_17_3_1	148563	96571.1	51991.8	34.9965
472	AGO_17_4_1	7244.5	3817.64	3426.85	47.3029
473	AGO_17_5_1	15281.7	8575.57	6706.09	43.8833
474	AGO_17_6_1	29710.1	18885.4	10824.7	36.4344
475	AGO_17_7_1	50354.3	26875.7	23478.6	46.6268
476	AGO_17_8_1	15238.1	8875.64	6362.43	41.7535
477	AGO_17_9_1	4148.58	2451.8	1696.78	40.9003
478	AGO_17_10_1	27136.4	15804.8	11331.6	41.7578
479	AGO_17_11_1	10808.9	5627.96	5180.96	47.9323
480	AGO_17_12_1	7904.64	4296.78	3607.86	45.6423
481	AGO_17_13_1	82732.3	49087.5	33644.8	40.6671
482	AGO_17_14_1	48169.9	32279.4	15890.4	32.9884
483	AGO_17_15_1	65030.4	42522.4	22508	34.6115
484	AGO_17_16_1	115904	64640.6	51262.9	44.2289
485	AGO_18_1_1	17100.1	9890.42	7209.64	42.1615
486	AGO_18_2_1	234565	151912	82653.3	35.2368
487	AGO_18_3_1	233211	151991	81219.5	34.8267
488	AGO_18_4_1	24088.1	13389.4	10698.7	44.4147
489	AGO_18_5_1	52276.2	37019.9	15256.3	29.184
490	AGO_18_6_1	223812	130065	93746.5	41.8863
491	ALB_1_1_1	78117.4	43377.5	34739.9	44.4714
492	ALB_1_2_1	30030.6	13527.1	16503.5	54.9556
493	ALB_1_3_1	156971	47866.1	109104	69.5063
494	ALB_2_1_1	128955	53570.7	75384	58.4577
495	ALB_2_2_1	82987.6	36488.6	46499	56.0313
496	ALB_2_3_1	203620	68610.6	135010	66.3047
497	ALB_3_1_1	1.08838e+06	504029	584355	53.6901
498	ALB_3_2_1	188476	79153.7	109323	58.0033
499	ALB_4_1_1	256455	117937	138518	54.0125
500	ALB_4_2_1	84695.8	28969.8	55726	65.7955
501	ALB_4_3_1	393759	114121	279637	71.0175
502	ALB_4_4_1	60510	31530	28980	47.8929
503	ALB_5_1_1	502597	229039	273558	54.4289
504	ALB_5_2_1	447900	216740	231161	51.6098
505	ALB_5_3_1	74010	33059.8	40950.1	55.3306
506	ALB_6_1_1	187215	79650.4	107565	57.4553
507	ALB_6_2_1	255604	101383	154221	60.336
508	ALB_6_3_1	71781.2	34296	37485.2	52.2215
509	ALB_7_1_1	60100.1	30232.4	29867.7	49.6966
510	ALB_7_2_1	61970.6	22094.2	39876.4	64.3473
511	ALB_7_3_1	306121	107791	198331	64.7883
512	ALB_7_4_1	66733.9	25493.3	41240.6	61.7985
513	ALB_8_1_1	28216.2	10328.6	17887.6	63.3949
514	ALB_8_2_1	222270	66318.2	155952	70.1632
515	ALB_8_3_1	282584	88093.3	194490	68.8257
516	ALB_9_1_1	206009	93176.6	112833	54.7707
517	ALB_9_2_1	675151	286735	388416	57.5302
518	ALB_9_3_1	542268	180457	361811	66.7218
519	ALB_9_4_1	7790.44	4383.49	3406.95	43.7324
520	ALB_10_1_1	119457	50443.4	69013.7	57.7728
521	ALB_10_2_1	94019.2	30082.1	63937.1	68.0043
522	ALB_10_3_1	610616	271491	339124	55.5381
523	ALB_11_1_1	186567	74933.7	111633	59.8354
524	ALB_11_2_1	318810	152684	166126	52.1081
525	ALB_12_1_1	56808.5	22462.6	34345.9	60.4591
526	ALB_12_2_1	70943.8	32150.8	38793	54.6813
527	ALB_12_3_1	613862	289128	324734	52.9001
528	ARE_1_1_1	4.02052e+06	2.68623e+06	1.33429e+06	33.187
529	ARE_1_2_1	359106	308456	50649.9	14.1044
530	ARE_1_3_1	722026	600830	121196	16.7855
531	ARE_2_1_1	7838.11	4960.79	2877.32	36.7093
532	ARE_2_2_1	32848.2	30719.1	2129.06	6.48151
533	ARE_2_3_1	5632.03	5324.59	307.444	5.45886
534	ARE_2_4_1	10082.7	9678.33	404.335	4.0102
535	ARE_2_5_1	151.103	151.103	0	0
536	ARE_2_6_1	306.692	306.692	0	0
537	ARE_2_7_1	1008.15	916.017	92.1298	9.13853
538	ARE_2_8_1	0	0	0	0
539	ARE_2_9_1	19242	7057.33	12184.7	63.3233
540	ARE_2_10_1	2.87523	2.87523	0	0
541	ARE_2_11_1	321.923	284.847	37.0756	11.5169
542	ARE_2_12_1	2420.57	1995.54	425.022	17.5588
543	ARE_2_13_1	5508.9	5134.72	374.182	6.79231
544	ARE_2_14_1	565.383	553.348	12.035	2.12865
545	ARE_2_15_1	56.4336	56.4336	0	0
546	ARE_2_16_1	527.754	527.754	0	0
547	ARE_2_17_1	21.7545	21.7545	0	0
548	ARE_2_18_1	287.457	253.378	34.0798	11.8556
549	ARE_2_19_1	9.21554	9.21554	0	0
550	ARE_2_20_1	102.83	75.9488	26.8816	26.1417
551	ARE_2_21_1	362.227	276.117	86.1105	23.7725
552	ARE_2_22_1	594.927	594.927	0	0
553	ARE_2_23_1	1266.89	1163.26	103.622	8.17928
554	ARE_2_24_1	58781.3	17501.1	41280.2	70.2268
555	ARE_2_25_1	16075.6	14875.9	1199.73	7.46305
556	ARE_2_26_1	33.0882	33.0882	0	0
557	ARE_2_27_1	29.5695	29.5695	0	0
558	ARE_2_28_1	16350.1	16132.4	217.674	1.33133
559	ARE_2_29_1	0.290697	0.290697	0	0
560	ARE_2_30_1	2335.55	1363.4	972.149	41.624
561	ARE_2_31_1	2459.68	2208.46	251.219	10.2135
562	ARE_2_32_1	2170.15	1963.87	206.278	9.50525
563	ARE_2_33_1	1440.57	1321.16	119.41	8.28909
564	ARE_2_34_1	81952.7	26930.3	55022.5	67.1393
565	ARE_2_35_1	2564.24	1852.85	711.388	27.7426
566	ARE_2_36_1	954.69	954.69	0	0
567	ARE_2_37_1	428.351	328.359	99.9923	23.3436
568	ARE_2_38_1	3068.22	2929.79	138.431	4.51177
569	ARE_2_39_1	2822.04	2678.71	143.33	5.07895
570	ARE_2_40_1	670.149	670.149	0	0
571	ARE_2_41_1	247.953	232.561	15.3921	6.20769
572	ARE_2_42_1	3149.52	2604.72	544.806	17.2981
573	ARE_2_43_1	2523.03	2076.57	446.463	17.6955
574	ARE_2_44_1	13711.3	13333.2	378.084	2.75746
575	ARE_3_1_1	201489	89467.6	112022	55.5969
576	ARE_3_2_1	92608.4	70963	21645.3	23.373
577	ARE_3_3_1	2.99851e+06	1.36038e+06	1.63812e+06	54.6313
578	ARE_3_4_1	7354.48	6404.87	949.615	12.9121
579	ARE_3_5_1	662967	275756	387210	58.4057
580	ARE_3_6_1	75635.7	66344.3	9291.34	12.2843
581	ARE_3_7_1	728.681	555.335	173.346	23.789
582	ARE_3_8_1	21699.6	18219.6	3480.04	16.0373
583	ARE_3_9_1	19825.4	16585.6	3239.83	16.3418
584	ARE_4_1_1	93595	69101.3	24493.8	26.17
585	ARE_4_2_1	47734.8	34431.2	13303.6	27.8698
586	ARE_4_3_1	340.027	254.381	85.6455	25.1879
587	ARE_5_1_1	6353.93	3141.93	3212	50.5514
588	ARE_5_2_1	272.583	206.473	66.1107	24.2534
589	ARE_5_3_1	3179.99	3179.99	0	0
590	ARE_5_4_1	3090.17	2280.29	809.881	26.2083
591	ARE_5_5_1	5168.31	2861.6	2306.72	44.6319
592	ARE_5_6_1	832.088	742.25	89.8383	10.7967
593	ARE_5_7_1	11942.2	11933.3	8.84628	0.0740761
594	ARE_5_8_1	64.2963	64.2963	0	0
595	ARE_5_9_1	11618.5	10059.8	1558.75	13.4161
596	ARE_5_10_1	2241.36	2241.36	0	0
597	ARE_5_11_1	108.806	108.806	0	0
598	ARE_5_12_1	1948.85	1948.85	0	0
599	ARE_5_13_1	1.6812	1.6812	0	0
600	ARE_5_14_1	23687	22681.9	1005.1	4.24326
601	ARE_5_15_1	22515.2	22440.2	75.0115	0.333159
602	ARE_5_16_1	4250.35	4248.88	1.47426	0.0346855
603	ARE_5_17_1	5024.69	5024.69	0	0
604	ARE_5_18_1	2274.14	2274.14	0	0
605	ARE_5_19_1	1743.38	1112.35	631.025	36.1955
606	ARE_5_20_1	33683.2	33683.2	0	0
607	ARE_5_21_1	77.934	39.4331	38.5009	49.4019
608	ARE_5_22_1	16013.2	14060.5	1952.73	12.1945
609	ARE_5_23_1	598.929	454.167	144.762	24.1702
610	ARE_5_24_1	2951.16	2951.16	0	0
611	ARE_5_25_1	10269.9	10269.9	0	0
612	ARE_5_26_1	36114.3	31292.2	4822.15	13.3525
613	ARE_5_27_1	0	0	0	0
614	ARE_5_28_1	4964.73	4971.19	-6.4578	-0.130073
615	ARE_5_29_1	9002.88	9002.88	0	0
616	ARE_5_30_1	29.688	29.688	0	0
617	ARE_5_31_1	11264.4	11264.4	0	0
618	ARE_5_32_1	950.248	949.997	0.250382	0.0263491
619	ARE_5_33_1	0	0	0	0
620	ARE_5_34_1	8753.2	7309.48	1443.71	16.4935
621	ARE_5_35_1	46428	39573	6854.96	14.7647
622	ARE_5_36_1	3109.64	1642.77	1466.87	47.1716
623	ARE_5_37_1	1893.97	1051.43	842.533	44.4851
624	ARE_5_38_1	1265.56	968.708	296.85	23.4561
625	ARE_5_39_1	17200.3	16780.5	419.806	2.44069
626	ARE_5_40_1	1343.84	1182.01	161.83	12.0424
627	ARE_5_41_1	52.7166	52.7166	0	0
628	ARE_5_42_1	0	0	0	0
629	ARE_5_43_1	1777.8	1676.26	101.542	5.71167
630	ARE_5_44_1	30.8401	30.8401	0	0
631	ARE_5_45_1	44765.2	40545.5	4219.64	9.42617
632	ARE_5_46_1	1352.5	1352.5	0	0
633	ARE_5_47_1	158.712	158.712	0	0
634	ARE_5_48_1	21.5113	21.5113	0	0
635	ARE_5_49_1	5522.58	4506	1016.57	18.4076
636	ARE_5_50_1	0	0	0	0
637	ARE_5_51_1	45.7686	38.5525	7.21608	15.7664
638	ARE_5_52_1	87.6855	87.6855	0	0
639	ARE_5_53_1	1.98431	1.98431	0	0
640	ARE_5_54_1	3664.15	2182.35	1481.8	40.4405
641	ARE_5_55_1	147.763	141.92	5.84374	3.9548
642	ARE_5_56_1	26825.4	22301.1	4524.25	16.8655
643	ARE_5_57_1	1677.26	1677.26	0	0
644	ARE_5_58_1	47958	39557	8401.01	17.5174
645	ARE_5_59_1	29303.7	27379.4	1924.28	6.56667
646	ARE_5_60_1	5923.78	5923.78	0	0
647	ARE_5_61_1	6400.17	6345.54	54.6354	0.853655
648	ARE_6_1_1	246918	206513	40405.2	16.3638
649	ARE_6_2_1	148.974	148.974	0	0
650	ARE_6_3_1	5617.69	4557.3	1060.4	18.876
651	ARE_6_4_1	131.838	129.366	2.47202	1.87504
652	ARE_6_5_1	13415.3	12590.3	824.993	6.14965
653	ARE_6_6_1	336.603	336.603	0	0
654	ARE_6_7_1	9.95304	9.95304	0	0
655	ARE_6_8_1	11674.5	4011.11	7663.43	65.6423
656	ARE_6_9_1	943.157	810.301	132.855	14.0863
657	ARE_6_10_1	2839.19	2029.82	809.375	28.5072
658	ARE_6_11_1	0	0	0	0
659	ARE_6_12_1	849.453	753.042	96.4106	11.3497
660	ARE_6_13_1	2229.13	1963.72	265.415	11.9067
661	ARE_6_14_1	1617	1410.88	206.12	12.7471
662	ARE_6_15_1	25571.6	11809.4	13762.2	53.8184
663	ARE_6_16_1	535.174	444.909	90.2649	16.8665
664	ARE_6_17_1	66788.1	27111.8	39676.3	59.4062
665	ARE_6_18_1	18231.5	6754.81	11476.7	62.9498
666	ARE_6_19_1	3000.43	2585.63	414.8	13.8247
667	ARE_6_20_1	11866.1	4706.81	7159.33	60.3341
668	ARE_6_21_1	145.31	145.31	0	0
669	ARE_6_22_1	9736.91	3681.68	6055.24	62.1885
670	ARE_6_23_1	481.232	463.527	17.7045	3.67899
671	ARE_6_24_1	1962.45	1962.45	0	0
672	ARE_6_25_1	115.579	70.378	45.2009	39.1083
673	ARE_6_26_1	411.128	393.424	17.7045	4.30631
674	ARE_6_27_1	0	0	0	0
675	ARE_6_28_1	2.51935	2.51935	0	0
676	ARE_6_29_1	5.40447	5.40447	0	0
677	ARE_6_30_1	1932.35	1534	398.355	20.615
678	ARE_6_31_1	7110.44	5616.12	1494.32	21.0158
679	ARE_6_32_1	1253.81	1128.88	124.924	9.96354
680	ARE_6_33_1	778.892	301.524	477.368	61.2881
681	ARE_6_34_1	146.78	146.78	0	0
682	ARE_6_35_1	288.23	252.808	35.4211	12.2892
683	ARE_6_36_1	3900.74	3761.59	139.146	3.56718
684	ARE_6_37_1	798.406	596.957	201.449	25.2314
685	ARE_6_38_1	13599.3	13061.3	537.932	3.9556
686	ARE_6_39_1	423.256	293.521	129.734	30.6515
687	ARE_6_40_1	52973.4	20500.5	32472.9	61.3003
688	ARE_6_41_1	286.232	247.004	39.228	13.7049
689	ARE_6_42_1	1451.21	1205.42	245.788	16.9368
690	ARE_6_43_1	4934.97	4008.49	926.487	18.7739
691	ARE_6_44_1	20715.4	8222.06	12493.3	60.3094
692	ARE_6_45_1	5.42135	5.42135	0	0
693	ARE_6_46_1	2599.4	1102.36	1497.05	57.592
694	ARE_6_47_1	0	0	0	0
695	ARE_6_48_1	25237.4	22665.6	2571.75	10.1902
696	ARE_6_49_1	3582.3	2297.5	1284.79	35.8651
697	ARE_6_50_1	525.818	450.302	75.516	14.3616
698	ARE_6_51_1	853.86	739.434	114.426	13.4011
699	ARE_6_52_1	142.75	126.047	16.7029	11.7009
700	ARE_6_53_1	4.54456	4.54456	0	0
701	ARE_6_54_1	0	0	0	0
702	ARE_6_55_1	2407.26	1906.41	500.841	20.8055
703	ARE_6_56_1	6831.1	4487.7	2343.41	34.305
704	ARE_6_57_1	10653.3	9596.61	1056.73	9.91922
705	ARE_6_58_1	134.49	134.49	0	0
706	ARE_6_59_1	458.324	424.544	33.7798	7.37029
707	ARE_6_60_1	6357.9	5013.79	1344.11	21.1408
708	ARE_6_61_1	349178	158958	190220	54.4765
709	ARE_6_62_1	42001.7	28359.9	13641.9	32.4793
710	ARE_6_63_1	243.979	240.188	3.79134	1.55396
711	ARE_6_64_1	1241	1074.11	166.887	13.4478
712	ARE_6_65_1	6627.16	6398.03	229.129	3.45743
713	ARE_6_66_1	2649.57	2018.74	630.826	23.8086
714	ARE_6_67_1	73.9824	48.5391	25.4433	34.3911
715	ARE_6_68_1	9698.78	9176.18	522.601	5.38832
716	ARE_6_69_1	1304.32	1182.31	122.014	9.35459
717	ARE_6_70_1	16478.8	10200.7	6278.06	38.0979
718	ARE_6_71_1	0	0	0	0
719	ARE_6_72_1	2473.22	2473.22	0	0
720	ARE_6_73_1	38468.6	29768.2	8700.44	22.617
721	ARE_6_74_1	205.818	180.175	25.6434	12.4593
722	ARE_7_1_1	152878	104666	48212.5	31.5366
723	ARG_1_1_1	96583.4	45951.7	50631.7	52.4228
724	ARG_1_2_1	46357.2	21875.2	24482	52.8117
725	ARG_1_3_1	144662	108544	36118.3	24.9674
726	ARG_1_4_1	28176.7	15716.7	12460.1	44.2211
727	ARG_1_5_1	43527.3	21771.3	21756	49.9825
728	ARG_1_6_1	91686.8	71093.4	20593.4	22.4606
729	ARG_1_7_1	24512.6	15505	9007.66	36.747
730	ARG_1_8_1	195708	102826	92881.4	47.4592
731	ARG_1_9_1	237670	150745	86924.8	36.5738
732	ARG_1_10_1	285209	200000	85209.3	29.8761
733	ARG_1_11_1	111543	71956.5	39586.9	35.4901
734	ARG_1_12_1	164485	127289	37196.5	22.6139
735	ARG_1_13_1	96824.5	60153.6	36670.8	37.8735
736	ARG_1_14_1	109755	80801.3	28954.1	26.3806
737	ARG_1_15_1	50379.2	17026.8	33352.4	66.2027
738	ARG_1_16_1	301635	178435	123200	40.8441
739	ARG_1_17_1	79358.5	48858.1	30500.3	38.4336
740	ARG_1_18_1	91531.6	67345.5	24186.1	26.4238
741	ARG_1_19_1	909271	702535	206736	22.7365
742	ARG_1_20_1	43901.2	29670	14231.2	32.4165
743	ARG_1_21_1	19501.5	11179.5	8322.04	42.6737
744	ARG_1_22_1	197948	102598	95349.7	48.1692
745	ARG_1_23_1	286953	148194	138759	48.356
746	ARG_1_24_1	22520	14578.1	7941.96	35.2662
747	ARG_1_25_1	160036	60267.8	99768.1	62.3411
748	ARG_1_26_1	116411	90584.9	25826.1	22.1853
749	ARG_1_27_1	294403	227308	67095.8	22.7904
750	ARG_1_28_1	80502.9	44032.1	36470.8	45.3037
751	ARG_1_29_1	26202.2	20306.2	5896.07	22.5022
752	ARG_1_30_1	32215	19007.2	13207.7	40.9988
753	ARG_1_31_1	86952	49529.4	37422.6	43.0382
754	ARG_1_32_1	97589.4	56957.9	40631.5	41.6352
755	ARG_1_33_1	111893	56709	55184	49.3185
756	ARG_1_34_1	81697.4	38359.6	43337.7	53.0467
757	ARG_1_35_1	151405	93950.8	57454.4	37.9474
758	ARG_1_36_1	172600	109675	62924.1	36.4567
759	ARG_1_37_1	323029	165289	157740	48.8315
760	ARG_1_38_1	187235	158426	28808.1	15.3861
761	ARG_1_39_1	22023.6	13299	8724.62	39.6149
762	ARG_1_40_1	43987.7	24812.7	19175	43.5918
763	ARG_1_41_1	96612	54735	41877	43.3456
764	ARG_1_42_1	505486	376853	128632	25.4473
765	ARG_1_43_1	19774.1	12046.5	7727.58	39.0793
766	ARG_1_44_1	224038	168335	55703.6	24.8634
767	ARG_1_45_1	153441	97645.5	55795.3	36.3627
768	ARG_1_46_1	89163.8	55368.8	33795	37.9022
769	ARG_1_47_1	161853	111020	50832.4	31.4066
770	ARG_1_48_1	19270.2	11254.5	8015.63	41.5961
771	ARG_1_49_1	121403	61471.3	59932.1	49.3661
772	ARG_1_50_1	80476.8	65184	15292.8	19.0027
773	ARG_1_51_1	51440	25727.9	25712.1	49.9846
774	ARG_1_52_1	112094	67749.6	44344.4	39.56
775	ARG_1_53_1	35824.4	20946.4	14878	41.5303
776	ARG_1_54_1	213375	197689	15686.9	7.35179
777	ARG_1_55_1	130411	86540.4	43870.5	33.6402
778	ARG_1_56_1	41361.2	21811.7	19549.4	47.2652
779	ARG_1_57_1	804687	478956	325731	40.4792
780	ARG_1_58_1	84134.6	40194.2	43940.4	52.2263
781	ARG_1_59_1	31460.7	14856.5	16604.2	52.7776
782	ARG_1_60_1	86351	58906.6	27444.4	31.7824
783	ARG_1_61_1	181411	85099.6	96311.7	53.0902
784	ARG_1_62_1	110188	83114.3	27073.2	24.5701
785	ARG_1_63_1	122984	81216.8	41767	33.9614
786	ARG_1_64_1	43416.5	29272.1	14144.4	32.5784
787	ARG_1_65_1	36448.3	19239.4	17208.9	47.2146
788	ARG_1_66_1	179115	104854	74260.2	41.4596
789	ARG_1_67_1	44669.3	26697.5	17971.7	40.2329
790	ARG_1_68_1	150490	89538.1	60951.9	40.5023
791	ARG_1_69_1	120044	61670.2	58374.3	48.6272
792	ARG_1_70_1	102174	63555.1	38618.7	37.7971
793	ARG_1_71_1	48464.4	29114.1	19350.3	39.9268
794	ARG_1_72_1	116672	79550.6	37121.6	31.817
795	ARG_1_73_1	105161	71911.6	33249.3	31.6176
796	ARG_1_74_1	138389	85745.3	52643.4	38.0402
797	ARG_1_75_1	366039	215777	150261	41.0507
798	ARG_1_76_1	21339.2	12698.5	8640.67	40.492
799	ARG_1_77_1	51866.2	33849	18017.2	34.7378
800	ARG_1_78_1	41191.8	23372.5	17819.3	43.2593
801	ARG_1_79_1	299098	224528	74570.4	24.9318
802	ARG_1_80_1	2378.71	1068.49	1310.22	55.0812
803	ARG_1_81_1	92954.6	50437.3	42517.2	45.7398
804	ARG_1_82_1	36248.6	26919.9	9328.67	25.7352
805	ARG_1_83_1	58662.2	33570	25092.3	42.7742
806	ARG_1_84_1	170988	101297	69690.7	40.7577
807	ARG_1_85_1	111806	53850.5	57955.5	51.8358
808	ARG_1_86_1	234517	122165	112352	47.9079
809	ARG_1_87_1	262281	142086	120195	45.8269
810	ARG_1_88_1	413370	243386	169984	41.1215
811	ARG_1_89_1	135734	66530.7	69203.5	50.9846
812	ARG_1_90_1	163842	92897.1	70945.3	43.3009
813	ARG_1_91_1	170921	109428	61492.7	35.9772
814	ARG_1_92_1	108700	64315.4	44384.4	40.8321
815	ARG_1_93_1	1529.91	840.635	689.272	45.0532
816	ARG_1_94_1	42337.1	25112.3	17224.8	40.6849
817	ARG_1_95_1	219305	151989	67315.9	30.6952
818	ARG_1_96_1	38051	25156.6	12894.4	33.8872
819	ARG_1_97_1	119801	64135.4	55666.1	46.4653
820	ARG_1_98_1	354732	187576	167156	47.1218
821	ARG_1_99_1	49878.3	28853.8	21024.5	42.1515
822	ARG_1_100_1	118890	63561.9	55327.7	46.5371
823	ARG_1_101_1	64023.2	34280.3	29743	46.4565
824	ARG_1_102_1	329994	255736	74257.6	22.5027
825	ARG_1_103_1	41320.6	22041	19279.6	46.6585
826	ARG_1_104_1	74420.3	37562.2	36858.1	49.5269
827	ARG_1_105_1	34842.6	23965.2	10877.4	31.2187
828	ARG_1_106_1	74965	61521.9	13443.2	17.9326
829	ARG_1_107_1	60973.8	42021.1	18952.7	31.0834
830	ARG_1_108_1	13250.6	3619.08	9631.55	72.6875
831	ARG_1_109_1	177580	118712	58868.2	33.1502
832	ARG_1_110_1	61762.8	50762.3	11000.5	17.8109
833	ARG_1_111_1	38166.2	25879.1	12287.1	32.1936
834	ARG_1_112_1	86541.8	66693.2	19848.6	22.9352
835	ARG_1_113_1	36607.6	18767.6	17840	48.733
836	ARG_1_114_1	16222.6	8733.71	7488.89	46.1633
837	ARG_1_115_1	147373	88527.3	58845.8	39.9298
838	ARG_1_116_1	92790.8	45606	47184.8	50.8508
839	ARG_1_117_1	979227	458190	521037	53.209
840	ARG_1_118_1	78344	39822.4	38521.6	49.1698
841	ARG_1_119_1	57100.3	37314.1	19786.2	34.6517
842	ARG_1_120_1	360109	226960	133148	36.9744
843	ARG_1_121_1	157817	84515.4	73302.1	46.4474
844	ARG_1_122_1	133075	124581	8493.8	6.38273
845	ARG_1_123_1	73694.8	35580.5	38114.3	51.7191
846	ARG_1_124_1	193225	85420.6	107804	55.7921
847	ARG_1_125_1	21976.3	16610	5366.35	24.4188
848	ARG_1_126_1	1864.51	1025.46	839.048	45.001
849	ARG_1_127_1	274020	122720	151301	55.2152
850	ARG_1_128_1	256143	177499	78644.3	30.7032
851	ARG_2_1_1	104524	83939.2	20584.8	19.6938
852	ARG_2_2_1	30901.1	20456.8	10444.3	33.7991
853	ARG_2_3_1	195695	159014	36681	18.744
854	ARG_2_4_1	71861.2	53728.4	18132.8	25.233
855	ARG_2_5_1	160258	117228	43030.4	26.8507
856	ARG_2_6_1	109475	90443.7	19030.8	17.3838
857	ARG_2_7_1	103098	71779.7	31318.2	30.3771
858	ARG_2_8_1	22372.7	13870.1	8502.53	38.0041
859	ARG_2_9_1	38854.5	26659.3	12195.2	31.3869
860	ARG_2_10_1	138293	120552	17740.8	12.8285
861	ARG_2_11_1	51862.5	41007.7	10854.8	20.93
862	ARG_2_12_1	13392.2	10883.5	2508.75	18.7329
863	ARG_2_13_1	95615.8	71034.8	24581	25.708
864	ARG_2_14_1	52665.2	41527.7	11137.5	21.1477
865	ARG_2_15_1	147502	110839	36662.3	24.8556
866	ARG_2_16_1	224815	158411	66403.9	29.5371
867	ARG_3_1_1	644973	304344	340629	52.8129
868	ARG_3_2_1	542247	254341	287905	53.0949
869	ARG_3_3_1	256998	95669.1	161329	62.7744
870	ARG_3_4_1	378247	205348	172899	45.7105
871	ARG_3_5_1	496542	205016	291527	58.7113
872	ARG_3_6_1	396764	151239	245525	61.8818
873	ARG_3_7_1	88875.5	43465.9	45409.7	51.0936
874	ARG_3_8_1	401779	286130	115650	28.7844
875	ARG_3_9_1	2.06277e+06	934344	1.12842e+06	54.7043
876	ARG_3_10_1	355940	220419	135521	38.0741
877	ARG_3_11_1	482053	383003	99049.8	20.5475
878	ARG_3_12_1	1.45195e+06	810183	641765	44.2002
879	ARG_3_13_1	679458	442972	236486	34.8051
880	ARG_3_14_1	429253	169390	259863	60.5383
881	ARG_3_15_1	488642	183941	304701	62.3567
882	ARG_3_16_1	302805	133978	168828	55.7545
883	ARG_3_17_1	169450	67316.3	102134	60.2736
884	ARG_3_18_1	373705	256079	117626	31.4756
885	ARG_3_19_1	326466	184107	142360	43.6062
886	ARG_3_20_1	3.05242e+06	1.85355e+06	1.19888e+06	39.2762
887	ARG_3_21_1	162990	81601	81388.6	49.9348
888	ARG_3_22_1	447968	296695	151272	33.7685
889	ARG_3_23_1	401521	143103	258419	64.3599
890	ARG_3_24_1	272328	155033	117296	43.0714
891	ARG_4_1_1	103887	76638.1	27249.2	26.2296
892	ARG_4_2_1	959225	738854	220371	22.9739
893	ARG_4_3_1	138790	85332.9	53457.5	38.5167
894	ARG_4_4_1	38409	24631.2	13777.8	35.8712
895	ARG_4_5_1	606306	452209	154096	25.4156
896	ARG_4_6_1	739426	354742	384684	52.0246
897	ARG_4_7_1	107282	82339.6	24942.4	23.2494
898	ARG_4_8_1	154193	117175	37018.1	24.0076
899	ARG_4_9_1	108111	97381.1	10730.2	9.92514
900	ARG_4_10_1	330481	305605	24875.7	7.52712
901	ARG_4_11_1	1.07768e+06	663567	414112	38.4263
902	ARG_4_12_1	411325	348187	63138.2	15.3499
903	ARG_4_13_1	150939	101529	49410.9	32.7356
904	ARG_4_14_1	175333	132656	42676.2	24.3402
905	ARG_4_15_1	71911.9	60413	11498.9	15.9903
906	ARG_5_1_1	276834	220296	56538.3	20.4232
907	ARG_6_1_1	100645	56426.5	44218.7	43.9352
908	ARG_6_2_1	423144	332615	90528.4	21.3943
909	ARG_6_3_1	99764.9	59483.1	40281.8	40.3767
910	ARG_6_4_1	80889.8	59025.9	21863.9	27.0293
911	ARG_6_5_1	355184	182851	172333	48.5194
912	ARG_6_6_1	689001	409641	279360	40.5456
913	ARG_6_7_1	48622	27677.6	20944.4	43.0759
914	ARG_6_8_1	266805	142014	124791	46.7722
915	ARG_6_9_1	441032	273863	167169	37.9041
916	ARG_6_10_1	50446.6	18897.9	31548.7	62.5388
917	ARG_6_11_1	25544.7	11527.8	14016.9	54.8722
918	ARG_6_12_1	364631	206554	158077	43.3526
919	ARG_6_13_1	153263	95724.1	57538.7	37.5425
920	ARG_6_14_1	492724	316586	176138	35.7478
921	ARG_6_15_1	207895	106517	101378	48.7641
922	ARG_6_16_1	103674	48724.2	54949.5	53.0024
923	ARG_6_17_1	256686	138954	117731	45.8659
924	ARG_6_18_1	49817.1	22994.4	26822.6	53.8422
925	ARG_6_19_1	18602.2	11953.7	6648.56	35.7407
926	ARG_6_20_1	629065	369445	259620	41.2708
927	ARG_6_21_1	83257.9	50988.9	32269	38.7579
928	ARG_6_22_1	22922.9	14760.6	8162.34	35.6077
929	ARG_6_23_1	357304	211078	146226	40.9249
930	ARG_6_24_1	57690.5	32830.3	24860.1	43.0923
931	ARG_6_25_1	120222	89324.9	30896.7	25.6998
932	ARG_6_26_1	900319	503973	396345	44.0228
933	ARG_7_1_1	48842.8	40371.3	8471.55	17.3445
934	ARG_7_2_1	4714.75	3703.83	1010.91	21.4415
935	ARG_7_3_1	81873.5	51563.3	30310.2	37.0207
936	ARG_7_4_1	26785.4	19983.5	6801.91	25.3941
937	ARG_7_5_1	102478	76920	25557.8	24.9399
938	ARG_7_6_1	26402.9	17803.1	8599.86	32.5716
939	ARG_7_7_1	162149	107161	54988.3	33.9122
940	ARG_7_8_1	100228	89104.6	11123.2	11.0979
941	ARG_7_9_1	18128.9	9039.58	9089.34	50.1373
942	ARG_7_10_1	88760.5	53497.3	35263.2	39.7285
943	ARG_7_11_1	9273.9	6702.75	2571.15	27.7246
944	ARG_7_12_1	59747.3	42947.8	16799.5	28.1176
945	ARG_7_13_1	97002.6	72695.3	24307.3	25.0584
946	ARG_7_14_1	6088.35	2182.89	3905.46	64.1464
947	ARG_7_15_1	93477.7	73123	20354.7	21.7749
948	ARG_7_16_1	96302.3	55548.5	40753.8	42.3186
949	ARG_7_17_1	103278	72224	31053.6	30.0681
950	ARG_7_18_1	22632.4	19177.5	3454.95	15.2655
951	ARG_7_19_1	34012.4	18814.7	15197.7	44.6827
952	ARG_7_20_1	29690.8	18693.6	10997.2	37.0391
953	ARG_7_21_1	100120	77566.7	22553	22.526
954	ARG_7_22_1	41355	34276.3	7078.69	17.1169
955	ARG_7_23_1	63401.2	54424.7	8976.5	14.1583
956	ARG_7_24_1	199929	136235	63694	31.8583
957	ARG_7_25_1	16705.6	7336.2	9369.41	56.0854
958	ARG_8_1_1	114526	74091.6	40434.3	35.3058
959	ARG_8_2_1	280473	174808	105665	37.6738
960	ARG_8_3_1	35831.3	21678.6	14152.8	39.4983
961	ARG_8_4_1	175589	130063	45526.6	25.9279
962	ARG_8_5_1	70821.8	42631.3	28190.5	39.8048
963	ARG_8_6_1	21714.8	10782.4	10932.4	50.3454
964	ARG_8_7_1	129680	58984.9	70694.6	54.5149
965	ARG_8_8_1	282186	185646	96539.9	34.2114
966	ARG_8_9_1	0	0	0	0
967	ARG_8_10_1	2.02501e+06	1.62301e+06	401995	19.8516
968	ARG_8_11_1	178936	143606	35329.9	19.7445
969	ARG_8_12_1	66537	36201.5	30335.5	45.5919
970	ARG_8_13_1	212462	162191	50271.2	23.6612
971	ARG_8_14_1	102704	70710.6	31993.3	31.151
972	ARG_8_15_1	391549	296051	95497.8	24.3898
973	ARG_8_16_1	685882	618497	67385.5	9.82465
974	ARG_8_17_1	184591	133911	50680.4	27.4555
975	ARG_9_1_1	328329	232032	96297.3	29.3295
976	ARG_9_2_1	608208	408415	199793	32.8495
977	ARG_9_3_1	685166	574751	110415	16.115
978	ARG_9_4_1	221914	152248	69665.9	31.3932
979	ARG_9_5_1	1.23821e+06	918372	319841	25.8308
980	ARG_9_6_1	310424	267416	43008	13.8546
981	ARG_9_7_1	856022	649740	206282	24.0978
982	ARG_9_8_1	1.05737e+06	896324	161048	15.231
983	ARG_9_9_1	142459	75554.8	66904.1	46.9638
984	ARG_10_1_1	310144	228643	81500.6	26.2783
985	ARG_10_2_1	323387	286264	37122.6	11.4793
986	ARG_10_3_1	95702.9	74407.3	21295.6	22.2518
987	ARG_10_4_1	373661	307047	66613.9	17.8274
988	ARG_10_5_1	100549	68312.3	32236.8	32.0607
989	ARG_10_6_1	36537.1	27490.7	9046.46	24.7596
990	ARG_10_7_1	127455	106910	20544.7	16.1192
991	ARG_10_8_1	42094.7	32543.2	9551.44	22.6904
992	ARG_10_9_1	95881.3	71806.3	24075	25.1092
993	ARG_10_10_1	420693	356698	63994.6	15.2117
994	ARG_10_11_1	186844	169725	17118.1	9.16175
995	ARG_10_12_1	193146	174261	18885.1	9.77764
996	ARG_10_13_1	306162	259514	46648.4	15.2365
997	ARG_10_14_1	286633	242321	44311.7	15.4594
998	ARG_10_15_1	43870.4	35715.4	8154.94	18.5887
999	ARG_10_16_1	305890	256103	49786.8	16.2761
1000	ARG_11_1_1	27399.2	17753.9	9645.24	35.2026
1001	ARG_11_2_1	35034.6	25608.1	9426.58	26.9064
1002	ARG_11_3_1	215257	121804	93452.6	43.4144
1003	ARG_11_4_1	32880.6	21811.7	11068.8	33.6638
1004	ARG_11_5_1	320774	292496	28277.9	8.81553
1005	ARG_11_6_1	121432	89838.1	31593.7	26.0177
1006	ARG_11_7_1	46624.9	34197.7	12427.3	26.6537
1007	ARG_11_8_1	190688	152654	38034.3	19.9458
1008	ARG_11_9_1	248867	227841	21026.5	8.44889
1009	ARG_11_10_1	31713.1	21958.5	9754.61	30.7589
1010	ARG_11_11_1	89479.1	71556.1	17923	20.0304
1011	ARG_11_12_1	43050.9	33747.4	9303.51	21.6105
1012	ARG_11_13_1	100490	86350.7	14139.5	14.0705
1013	ARG_11_14_1	77912.8	63309.4	14603.4	18.7432
1014	ARG_11_15_1	51368.2	30387.2	20980.9	40.8443
1015	ARG_11_16_1	118561	69914.6	48645.9	41.0305
1016	ARG_11_17_1	38541.2	19074.7	19466.5	50.5082
1017	ARG_11_18_1	72841.5	46000.1	26841.3	36.849
1018	ARG_11_19_1	55393	39641.4	15751.6	28.4361
1019	ARG_11_20_1	41005.4	30386.3	10619	25.8967
1020	ARG_11_21_1	30488	23063.5	7424.55	24.3523
1021	ARG_11_22_1	127214	109961	17252.6	13.5619
1022	ARG_12_1_1	321399	289388	32010.2	9.95965
1023	ARG_12_2_1	286171	246819	39351.9	13.7512
1024	ARG_12_3_1	5446.22	3892.3	1553.91	28.5319
1025	ARG_12_4_1	19179.3	17855.2	1324.11	6.90386
1026	ARG_12_5_1	71145	56939.7	14205.3	19.9667
1027	ARG_12_6_1	57220.4	38759.2	18461.2	32.2633
1028	ARG_12_7_1	107820	86297.5	21522.2	19.9613
1029	ARG_12_8_1	28309.1	24413.2	3895.86	13.7619
1030	ARG_12_9_1	10500.9	8214.44	2286.48	21.7741
1031	ARG_12_10_1	9431.57	7804.66	1626.91	17.2496
1032	ARG_12_11_1	14134	10330	3804	26.9137
1033	ARG_12_12_1	28049.7	18228	9821.73	35.0155
1034	ARG_12_13_1	38123.4	25608.9	12514.6	32.8264
1035	ARG_12_14_1	18139	15622.7	2516.35	13.8726
1036	ARG_12_15_1	12791.6	11013.4	1778.15	13.901
1037	ARG_12_16_1	27154.8	23612.8	3541.98	13.0437
1038	ARG_12_17_1	72066.8	59492.4	12574.3	17.4482
1039	ARG_12_18_1	136832	121787	15045.7	10.9957
1040	ARG_13_1_1	3396.94	2928.47	468.468	13.7909
1041	ARG_13_2_1	151820	113834	37985.4	25.0201
1042	ARG_13_3_1	2038.44	1654	384.445	18.8597
1043	ARG_13_4_1	8618.04	5584.49	3033.55	35.2
1044	ARG_13_5_1	38221.3	27779.9	10441.4	27.3182
1045	ARG_13_6_1	151204	106313	44890.6	29.6888
1046	ARG_13_7_1	89035.1	76842	12193.2	13.6948
1047	ARG_13_8_1	308936	237959	70977.4	22.9748
1048	ARG_13_9_1	94577.2	83729.4	10847.8	11.4698
1049	ARG_13_10_1	34651.1	23922.4	10728.7	30.962
1050	ARG_13_11_1	239395	209962	29432.7	12.2946
1051	ARG_13_12_1	27806.3	18226.6	9579.65	34.4514
1052	ARG_13_13_1	78908.8	60156.5	18752.3	23.7646
1053	ARG_13_14_1	28501	19199.2	9301.75	32.6366
1054	ARG_13_15_1	290769	224695	66073.9	22.7239
1055	ARG_13_16_1	38247.3	35505.4	2741.88	7.16883
1056	ARG_13_17_1	37443.2	21560.8	15882.4	42.4172
1057	ARG_13_18_1	11258.4	8350.93	2907.43	25.8247
1058	ARG_14_1_1	38162.6	18162.5	20000	52.4075
1059	ARG_14_2_1	53461.8	36023.5	17438.4	32.6184
1060	ARG_14_3_1	69254.9	53928	15326.9	22.1311
1061	ARG_14_4_1	181639	150269	31370.5	17.2707
1062	ARG_14_5_1	41284.9	13412.9	27871.9	67.5112
1063	ARG_14_6_1	49423.4	26851.3	22572.1	45.6709
1064	ARG_14_7_1	111747	55078.9	56668	50.711
1065	ARG_14_8_1	36951	19082	17869	48.3587
1066	ARG_14_9_1	59368.9	36125.7	23243.3	39.1505
1067	ARG_14_10_1	80122	53344.2	26777.8	33.4212
1068	ARG_14_11_1	78552.5	57335.3	21217.1	27.0102
1069	ARG_14_12_1	39922.8	14180.2	25742.6	64.481
1070	ARG_14_13_1	130737	95605.5	35131	26.8716
1071	ARG_14_14_1	103510	67524.7	35985.8	34.7653
1072	ARG_14_15_1	77003.1	47560.4	29442.7	38.2357
1073	ARG_14_16_1	57826.9	35424.1	22402.8	38.7411
1074	ARG_14_17_1	124645	94384.5	30261	24.2777
1075	ARG_15_1_1	90786.5	77809.7	12976.7	14.2937
1076	ARG_15_2_1	130537	107289	23247.7	17.8093
1077	ARG_15_3_1	33560.1	25717.7	7842.37	23.3682
1078	ARG_15_4_1	11529.4	7448.47	4080.97	35.3961
1079	ARG_15_5_1	128918	102283	26635	20.6604
1080	ARG_15_6_1	603267	387327	215940	35.7951
1081	ARG_15_7_1	109034	90217.6	18815.9	17.257
1082	ARG_15_8_1	214502	153465	61036.4	28.455
1083	ARG_15_9_1	37914.6	32891.7	5022.93	13.248
1084	ARG_15_10_1	209976	177866	32109.6	15.292
1085	ARG_15_11_1	40337.4	31331.8	9005.6	22.3257
1086	ARG_15_12_1	55379.9	47965.5	7414.47	13.3884
1087	ARG_15_13_1	24395.9	19501.1	4894.82	20.0641
1088	ARG_15_14_1	38117.2	29882.9	8234.31	21.6026
1089	ARG_15_15_1	52481.1	45897.9	6583.17	12.5439
1090	ARG_15_16_1	30712.5	27578.2	3134.23	10.2051
1091	ARG_16_1_1	1.6587e+06	1.12386e+06	534842	32.2447
1092	ARG_16_2_1	1.33043e+06	1.1551e+06	175335	13.1787
1093	ARG_16_3_1	431670	241608	190062	44.0296
1094	ARG_16_4_1	300957	169109	131848	43.8097
1095	ARG_16_5_1	52645.7	33351.1	19294.5	36.6498
1096	ARG_16_6_1	1.82831e+06	1.13724e+06	691071	37.7983
1097	ARG_16_7_1	110770	87422.7	23347.3	21.0773
1098	ARG_16_8_1	142525	125593	16932.2	11.8802
1099	ARG_16_9_1	242398	108117	134281	55.3969
1100	ARG_16_10_1	206329	167728	38600.4	18.7082
1101	ARG_16_11_1	63456.3	43974.9	19481.4	30.7006
1102	ARG_16_12_1	94797.2	83941.3	10855.9	11.4518
1103	ARG_16_13_1	106176	85471.5	20704	19.4998
1104	ARG_17_1_1	345713	293317	52395.7	15.1559
1105	ARG_17_2_1	134115	104056	30059	22.4129
1106	ARG_17_3_1	30092.5	22668.2	7424.3	24.6716
1107	ARG_17_4_1	364750	246763	117987	32.3473
1108	ARG_17_5_1	136460	118449	18010.7	13.1986
1109	ARG_17_6_1	164449	146856	17592.9	10.6981
1110	ARG_17_7_1	111157	95408.8	15748.5	14.1678
1111	ARG_17_8_1	654544	559621	94923.6	14.5022
1112	ARG_17_9_1	92184.6	76603	15581.6	16.9026
1113	ARG_17_10_1	127398	99354.6	28043.7	22.0126
1114	ARG_17_11_1	102482	75311.6	27170.4	26.5124
1115	ARG_17_12_1	89888.1	76930.4	12957.7	14.4154
1116	ARG_17_13_1	416536	370192	46343.7	11.126
1117	ARG_17_14_1	111049	90395	20654.4	18.5993
1118	ARG_17_15_1	281368	232213	49154.8	17.47
1119	ARG_17_16_1	323892	284589	39302.8	12.1345
1120	ARG_17_17_1	155078	131601	23476.5	15.1385
1121	ARG_17_18_1	679212	585643	93568.8	13.7761
1122	ARG_17_19_1	1.22704e+06	1.00073e+06	226305	18.4432
1123	ARG_17_20_1	93220.1	75821.2	17398.9	18.6643
1124	ARG_17_21_1	753359	650355	103004	13.6726
1125	ARG_17_22_1	147244	123657	23586.9	16.0189
1126	ARG_17_23_1	183268	154590	28678.1	15.6482
1127	ARG_18_1_1	2354.7	1466.09	888.603	37.7374
1128	ARG_18_2_1	966.028	798.757	167.271	17.3153
1129	ARG_18_3_1	70348.6	50109.6	20239	28.7696
1130	ARG_18_4_1	1963.04	1459.64	503.402	25.644
1131	ARG_18_5_1	35459.1	27287.3	8171.86	23.0459
1132	ARG_18_6_1	8087.59	5122.04	2965.54	36.6678
1133	ARG_18_7_1	52720.1	42463.1	10256.9	19.4555
1134	ARG_18_8_1	65315.6	52655.4	12660.2	19.3831
1135	ARG_18_9_1	3043.98	2429.62	614.354	20.1826
1136	ARG_18_10_1	1063.18	903.933	159.243	14.978
1137	ARG_18_11_1	3135.55	2706.83	428.718	13.6728
1138	ARG_18_12_1	1563.03	1099.98	463.053	29.6253
1139	ARG_18_13_1	1172.33	1035.21	137.114	11.6959
1140	ARG_18_14_1	44057.6	27394	16663.7	37.8224
1141	ARG_18_15_1	19738.7	16186.7	3552.03	17.9953
1142	ARG_18_16_1	6342.68	5428.13	914.549	14.419
1143	ARG_18_17_1	145039	106011	39028.8	26.9091
1144	ARG_18_18_1	73593.8	52774.3	20819.5	28.2897
1145	ARG_19_1_1	53665.1	38628	15037.1	28.0202
1146	ARG_19_2_1	24558.1	17787.6	6770.54	27.5695
1147	ARG_19_3_1	125607	94779.3	30827.6	24.5429
1148	ARG_19_4_1	72672.6	61856.1	10816.5	14.8839
1149	ARG_19_5_1	346479	290495	55983.9	16.1579
1150	ARG_19_6_1	288662	234541	54121.1	18.749
1151	ARG_19_7_1	112496	88694.9	23800.7	21.157
1152	ARG_19_8_1	666129	572011	94118.3	14.1291
1153	ARG_19_9_1	39727.1	32611.4	7115.67	17.9114
1154	ARG_20_1_1	171934	152025	19909.2	11.5795
1155	ARG_20_2_1	363528	210629	152899	42.0597
1156	ARG_20_3_1	554092	383423	170670	30.8017
1157	ARG_20_4_1	284241	238918	45323.4	15.9454
1158	ARG_20_5_1	205466	144802	60664.2	29.5252
1159	ARG_20_6_1	30490.9	23481.1	7009.78	22.9897
1160	ARG_20_7_1	376105	270978	105127	27.9516
1161	ARG_21_1_1	151986	102925	49061.6	32.2802
1162	ARG_21_2_1	140276	97285.8	42990.3	30.6469
1163	ARG_21_3_1	289449	161690	127759	44.1387
1164	ARG_21_4_1	82780.5	61346.8	21433.7	25.8922
1165	ARG_21_5_1	507164	430853	76311.6	15.0467
1166	ARG_21_6_1	405941	284824	121117	29.836
1167	ARG_21_7_1	539892	303087	236806	43.8616
1168	ARG_21_8_1	467894	334512	133382	28.5069
1169	ARG_21_9_1	1.07221e+06	839923	232290	21.6645
1170	ARG_21_10_1	194674	122348	72326	37.1525
1171	ARG_21_11_1	1.33462e+06	1.02432e+06	310308	23.2506
1172	ARG_21_12_1	296590	218808	77781.5	26.2253
1173	ARG_21_13_1	356816	270792	86023.9	24.1088
1174	ARG_21_14_1	194188	138260	55927.4	28.8007
1175	ARG_21_15_1	267811	190049	77762.6	29.0364
1176	ARG_21_16_1	165018	132954	32064	19.4305
1177	ARG_21_17_1	175730	132950	42779.7	24.344
1178	ARG_21_18_1	156633	93678.1	62954.7	40.1925
1179	ARG_21_19_1	812022	611450	200572	24.7003
1180	ARG_22_1_1	171699	151157	20541.7	11.9638
1181	ARG_22_2_1	432859	357451	75407.4	17.4208
1182	ARG_22_3_1	97107.8	57648.4	39459.4	40.6346
1183	ARG_22_4_1	341121	248369	92751.7	27.1903
1184	ARG_22_5_1	234532	194296	40235.4	17.1556
1185	ARG_22_6_1	127696	87101.8	40594.6	31.79
1186	ARG_22_7_1	170536	98966.4	71569.2	41.9673
1187	ARG_22_8_1	75731	56714.3	19016.7	25.1109
1188	ARG_22_9_1	308014	231827	76187.8	24.7351
1189	ARG_22_10_1	287857	229694	58163.1	20.2055
1190	ARG_22_11_1	639441	522713	116728	18.2547
1191	ARG_22_12_1	28577.4	22308.2	6269.2	21.9376
1192	ARG_22_13_1	84892.4	65794.8	19097.5	22.4962
1193	ARG_22_14_1	554264	489766	64497.4	11.6366
1194	ARG_22_15_1	39641.8	30523.5	9118.29	23.0017
1195	ARG_22_16_1	20941.8	6960.23	13981.6	66.7639
1196	ARG_22_17_1	1.01727e+06	841847	175420	17.2442
1197	ARG_22_18_1	70643.7	44873.4	25770.3	36.4792
1198	ARG_22_19_1	157549	123519	34030.3	21.5998
1199	ARG_22_20_1	200983	164337	36646	18.2334
1200	ARG_22_21_1	73249.6	44167.1	29082.6	39.7033
1201	ARG_22_22_1	33787.8	15123.6	18664.2	55.2395
1202	ARG_22_23_1	114113	95364.4	18749.1	16.4302
1203	ARG_22_24_1	205409	129083	76326.1	37.158
1204	ARG_22_25_1	63240.3	37647	25593.4	40.47
1205	ARG_22_26_1	42477.7	34582.2	7895.46	18.5873
1206	ARG_22_27_1	56808.9	40651	16157.9	28.4426
1207	ARG_23_1_1	539152	310510	228641	42.4076
1208	ARG_23_2_1	118333	93562.4	24770.3	20.9327
1209	ARG_24_1_1	131217	100684	30532.6	23.2688
1210	ARG_24_2_1	130174	76290.5	53883.9	41.3936
1211	ARG_24_3_1	113979	85984.9	27993.8	24.5606
1212	ARG_24_4_1	160131	117231	42900.6	26.7909
1213	ARG_24_5_1	36610.4	26219.4	10391	28.3827
1214	ARG_24_6_1	62885.2	52230.5	10654.7	16.9431
1215	ARG_24_7_1	19660.2	12201.5	7458.72	37.9381
1216	ARG_24_8_1	33714.8	26105.8	7608.97	22.5686
1217	ARG_24_9_1	322833	227591	95241.8	29.5019
1218	ARG_24_10_1	127944	108846	19097.9	14.9268
1219	ARG_24_11_1	198213	168189	30024.5	15.1476
1220	ARG_24_12_1	146152	109335	36816.8	25.1907
1221	ARG_24_13_1	110415	75018.2	35397.3	32.0583
1222	ARG_24_14_1	194332	151337	42994.7	22.1244
1223	ARG_24_15_1	63693	46819	16874	26.4927
1224	ARG_24_16_1	89791.1	65201.3	24589.8	27.3856
1225	ARG_24_17_1	27449.7	18035	9414.65	34.2978
1226	ASM_1_1_1	0	0	0	0
1227	ASM_1_2_1	0	0	0	0
1228	ASM_1_3_1	0	0	0	0
1229	ASM_1_4_1	0	0	0	0
1230	ASM_1_5_1	0	0	0	0
1231	ASM_2_1_1	0	0	0	0
1232	ASM_2_2_1	0	0	0	0
1233	ASM_2_3_1	0	0	0	0
1234	ASM_2_4_1	0	0	0	0
1235	ASM_2_5_1	0	0	0	0
1236	ASM_3_1_1	0	0	0	0
1237	ASM_3_2_1	0	0	0	0
1238	ASM_4_1_1	0	0	0	0
1239	ASM_4_2_1	0	0	0	0
1240	ASM_4_3_1	0	0	0	0
1241	ASM_4_4_1	0	0	0	0
1242	AUS_1_1_1	0	0	0	0
1243	AUS_2_1_1	151884	108408	43476.7	28.6249
1244	AUS_3_1_1	0	0	0	0
1245	AUS_4_1_1	254.697	96.9268	157.771	61.9443
1246	AUS_5_1_1	136181	100721	35460.1	26.039
1247	AUS_5_2_1	44197.5	26172.8	18024.7	40.7821
1248	AUS_5_3_1	2164.98	1299.65	865.327	39.9694
1249	AUS_5_4_1	7698.73	4462.31	3236.43	42.0384
1250	AUS_5_5_1	33846.1	28084.8	5761.29	17.022
1251	AUS_5_6_1	1.24475e+06	944455	300293	24.1248
1252	AUS_5_7_1	89764.1	60172.9	29591.2	32.9656
1253	AUS_5_8_1	129725	92988.9	36735.7	28.3182
1254	AUS_5_9_1	119488	74540.2	44947.9	37.617
1255	AUS_5_10_1	34164.7	17933.4	16231.3	47.5089
1256	AUS_5_11_1	215034	166906	48128	22.3816
1257	AUS_5_12_1	37917.7	26509.2	11408.5	30.0875
1258	AUS_5_13_1	218130	142811	75319.3	34.5295
1259	AUS_5_14_1	48679	32501.1	16178	33.234
1260	AUS_5_15_1	4252.28	1686.49	2565.8	60.3393
1261	AUS_5_16_1	381319	309670	71649.1	18.7898
1262	AUS_5_17_1	73627.8	44942.9	28684.8	38.9593
1263	AUS_5_18_1	49286.5	29776.1	19510.4	39.5857
1264	AUS_5_19_1	20255.9	12342.4	7913.45	39.0675
1265	AUS_5_20_1	2.54434e+06	1.89854e+06	645805	25.382
1266	AUS_5_21_1	1.70959e+06	1.28114e+06	428449	25.0615
1267	AUS_5_22_1	4019.07	2933.84	1085.23	27.002
1268	AUS_5_23_1	814.829	588.726	226.103	27.7485
1269	AUS_5_24_1	26209	17484.9	8724.18	33.2869
1270	AUS_5_25_1	177648	128448	49200.2	27.6953
1271	AUS_5_26_1	15888.4	11393.9	4494.49	28.2878
1272	AUS_5_27_1	24373	15704.3	8668.74	35.567
1273	AUS_5_28_1	627.414	452.101	175.314	27.9422
1274	AUS_5_29_1	14852.3	11830.6	3021.63	20.3446
1275	AUS_5_30_1	586070	453032	133039	22.7001
1276	AUS_5_31_1	2.25738e+06	1.62947e+06	627908	27.8158
1277	AUS_5_32_1	102703	73944.1	28759.2	28.0022
1278	AUS_5_33_1	391734	286011	105723	26.9885
1279	AUS_5_34_1	574911	439043	135868	23.6328
1280	AUS_5_35_1	22959.6	14223.8	8735.8	38.0486
1281	AUS_5_36_1	321327	271492	49834.6	15.509
1282	AUS_5_37_1	140686	88293.5	52392.5	37.2407
1283	AUS_5_38_1	124471	82847.2	41623.4	33.4403
1284	AUS_5_39_1	214886	155754	59131.7	27.5177
1285	AUS_5_40_1	89500.7	45903.1	43597.6	48.7121
1286	AUS_5_41_1	202802	142275	60527.2	29.8454
1287	AUS_5_42_1	151601	101785	49815.3	32.8595
1288	AUS_5_43_1	52776.6	47621.6	5155.06	9.7677
1289	AUS_5_44_1	115679	79333.1	36345.6	31.4194
1290	AUS_5_45_1	37312.7	19151	18161.7	48.6744
1291	AUS_5_46_1	146873	97863.9	49009.2	33.3684
1292	AUS_5_47_1	52254.5	29170.8	23083.7	44.1756
1293	AUS_5_48_1	192389	148604	43784.6	22.7584
1294	AUS_5_49_1	150846	101723	49122.8	32.5649
1295	AUS_5_50_1	69030.2	38760.4	30269.8	43.85
1296	AUS_5_51_1	50018.5	26197.1	23821.4	47.6251
1297	AUS_5_52_1	49503.9	26402.9	23100.9	46.6649
1298	AUS_5_53_1	174918	108867	66051.3	37.7612
1299	AUS_5_54_1	137609	102630	34979.9	25.4197
1300	AUS_5_55_1	426517	303350	123166	28.8773
1301	AUS_5_56_1	761520	345584	415936	54.6192
1302	AUS_5_57_1	155037	129352	25685.4	16.5672
1303	AUS_5_58_1	319542	235171	84371.7	26.4039
1304	AUS_5_59_1	156661	101440	55220.3	35.2484
1305	AUS_5_60_1	33657.3	19487.8	14169.4	42.0992
1306	AUS_5_61_1	110483	67995.8	42487	38.4557
1307	AUS_5_62_1	69672.1	41220.9	28451.2	40.8359
1308	AUS_5_63_1	239583	184969	54614.2	22.7955
1309	AUS_5_64_1	967805	698375	269430	27.8393
1310	AUS_5_65_1	4875.34	3694.75	1180.59	24.2156
1311	AUS_5_66_1	16250.6	11787.8	4462.83	27.4626
1312	AUS_5_67_1	18.0277	18.0277	0	0
1313	AUS_5_68_1	1064.4	730.742	333.661	31.3473
1314	AUS_5_69_1	133524	88899.1	44624.7	33.4207
1315	AUS_5_70_1	142194	113103	29090.4	20.4583
1316	AUS_5_71_1	108775	80578.1	28196.7	25.9221
1317	AUS_5_72_1	345000	221823	123177	35.7035
1318	AUS_5_73_1	6432.66	4864.45	1568.21	24.3789
1319	AUS_5_74_1	3234.11	1255.32	1978.79	61.185
1320	AUS_5_75_1	3044.82	2006.62	1038.21	34.0975
1321	AUS_5_76_1	128836	82414.4	46421.1	36.0313
1322	AUS_5_77_1	444401	326927	117474	26.4342
1323	AUS_5_78_1	77772.7	49576	28196.7	36.2553
1324	AUS_5_79_1	598.422	429.219	169.203	28.2748
1325	AUS_5_80_1	83706.5	63118.7	20587.8	24.5953
1326	AUS_5_81_1	696.875	630.369	66.5058	9.54343
1327	AUS_5_82_1	130154	90887	39267	30.1697
1328	AUS_5_83_1	68577.3	34377.4	34199.8	49.8705
1329	AUS_5_84_1	115048	83088.2	31959.6	27.7794
1330	AUS_5_85_1	117694	72397.5	45297	38.4869
1331	AUS_5_86_1	126668	78604.9	48062.9	37.944
1332	AUS_5_87_1	138252	108757	29494.6	21.334
1333	AUS_5_88_1	91.2066	41.7637	49.4429	54.2098
1334	AUS_5_89_1	7453.68	4748.62	2705.06	36.2916
1335	AUS_5_90_1	142073	79145.3	62928.1	44.2926
1336	AUS_5_91_1	633478	463353	170124	26.8556
1337	AUS_5_92_1	305.619	165.675	139.945	45.7904
1338	AUS_5_93_1	407592	325634	81957.9	20.1078
1339	AUS_5_94_1	425988	294146	131842	30.9498
1340	AUS_5_95_1	86699	58650.9	28048.1	32.3512
1341	AUS_5_96_1	46312.2	25989.4	20322.8	43.8822
1342	AUS_5_97_1	472647	322096	150550	31.8526
1343	AUS_5_98_1	615422	439054	176368	28.658
1344	AUS_5_99_1	202703	149287	53416.7	26.3522
1345	AUS_5_100_1	112649	65833.7	46815.3	41.5586
1346	AUS_5_101_1	168.896	63.1901	105.706	62.5863
1347	AUS_5_102_1	29578.1	15125.5	14452.6	48.8624
1348	AUS_5_103_1	10822	6623.83	4198.19	38.7931
1349	AUS_5_104_1	99988	76130.6	23857.3	23.8602
1350	AUS_5_105_1	201482	120722	80759.9	40.083
1351	AUS_5_106_1	55785.7	30377.9	25407.8	45.5454
1352	AUS_5_107_1	79980.4	56366.9	23613.6	29.5242
1353	AUS_5_108_1	1994.47	1443.05	551.419	27.6475
1354	AUS_5_109_1	203170	112728	90442.6	44.5156
1355	AUS_5_110_1	346658	184479	162179	46.7836
1356	AUS_5_111_1	6602.39	4556.04	2046.35	30.994
1357	AUS_5_112_1	3682.6	2760.95	921.652	25.0272
1358	AUS_5_113_1	161743	113947	47796	29.5506
1359	AUS_5_114_1	6194.41	3673.67	2520.73	40.6937
1360	AUS_5_115_1	5419.07	3468.64	1950.42	35.9919
1361	AUS_5_116_1	9732.65	7580.97	2151.68	22.1079
1362	AUS_5_117_1	197433	108661	88771.8	44.963
1363	AUS_5_118_1	112739	82641.5	30097.5	26.6966
1364	AUS_5_119_1	41626.2	25037.8	16588.4	39.8508
1365	AUS_5_120_1	2230.73	1707.11	523.621	23.473
1366	AUS_5_121_1	13471.3	9071.82	4399.46	32.658
1367	AUS_5_122_1	1603.2	1078.45	524.754	32.7316
1368	AUS_5_123_1	245983	154350	91633	37.2518
1369	AUS_5_124_1	94622.6	60974.3	33648.4	35.5606
1370	AUS_5_125_1	116727	80497.7	36228.8	31.0374
1371	AUS_5_126_1	49502	34321.6	15180.4	30.6662
1372	AUS_5_127_1	64624.1	45847.9	18776.2	29.0545
1373	AUS_5_128_1	72681.4	48123	24558.3	33.789
1374	AUS_5_129_1	300995	143615	157380	52.2866
1375	AUS_5_130_1	157136	140541	16595.6	10.5613
1376	AUS_5_131_1	124318	73077	51241.1	41.2177
1377	AUS_5_132_1	94560.2	61469.5	33090.7	34.9943
1378	AUS_5_133_1	42463.7	25894.7	16569	39.0192
1379	AUS_5_134_1	147891	105479	42412.1	28.6779
1380	AUS_5_135_1	682089	511319	170770	25.0364
1381	AUS_5_136_1	789100	649938	139162	17.6355
1382	AUS_5_137_1	44581.7	28811.2	15770.5	35.3745
1383	AUS_5_138_1	2.64647e+06	1.78115e+06	865316	32.697
1384	AUS_5_139_1	328856	263992	64863.8	19.7241
1385	AUS_5_140_1	4560.88	3336.12	1224.76	26.8535
1386	AUS_5_141_1	312094	200365	111729	35.7997
1387	AUS_5_142_1	85.1878	63.1876	22.0003	25.8256
1388	AUS_5_143_1	122212	78635.4	43576.7	35.6566
1389	AUS_5_144_1	101115	68214.2	32900.4	32.5377
1390	AUS_5_145_1	1.2924e+06	1.00082e+06	291579	22.5611
1391	AUS_5_146_1	2120.7	1454.24	666.463	31.4265
1392	AUS_5_147_1	52924.7	39206.9	13717.9	25.9196
1393	AUS_5_148_1	45010	31736.2	13273.8	29.4908
1394	AUS_5_149_1	75346.9	45621.6	29725.3	39.4513
1395	AUS_5_150_1	675.793	398.199	277.594	41.0768
1396	AUS_5_151_1	90695.7	47695.3	43000.3	47.4117
1397	AUS_5_152_1	116530	87307.7	29222.2	25.077
1398	AUS_5_153_1	202359	150470	51888.3	25.6417
1399	AUS_6_1_1	89626	62667.2	26958.8	30.0792
1400	AUS_6_2_1	587722	478199	109523	18.6352
1401	AUS_6_3_1	170.887	173.294	-2.40736	-1.40875
1402	AUS_6_4_1	410909	340213	70695.8	17.2048
1403	AUS_6_5_1	28808.7	22056.5	6752.2	23.438
1404	AUS_6_6_1	8070.31	4990.04	3080.27	38.1679
1405	AUS_6_7_1	139718	108941	30777.5	22.0282
1406	AUS_6_8_1	46606.9	35067.5	11539.4	24.759
1407	AUS_6_9_1	121034	64962.5	56071.8	46.3272
1408	AUS_6_10_1	340299	277806	62493.5	18.3643
1409	AUS_6_11_1	1674.86	640.134	1034.72	61.7797
1410	AUS_6_12_1	886210	691195	195015	22.0055
1411	AUS_6_13_1	25756.2	13235.5	12520.6	48.6122
1412	AUS_6_14_1	271681	166809	104872	38.6012
1413	AUS_6_15_1	625178	508957	116221	18.5901
1414	AUS_6_16_1	6.93923	6.93923	0	0
1415	AUS_6_17_1	258917	215270	43646.9	16.8575
1416	AUS_7_1_1	28472.8	22256.7	6216.03	21.8315
1417	AUS_7_2_1	756577	557875	198701	26.2632
1418	AUS_7_3_1	1.02033e+06	705523	314807	30.8534
1419	AUS_7_4_1	341428	272811	68616.8	20.097
1420	AUS_7_5_1	916332	691924	224409	24.4899
1421	AUS_7_6_1	229350	183720	45630.3	19.8955
1422	AUS_7_7_1	401951	341827	60124.1	14.958
1423	AUS_7_8_1	290714	214006	76708.3	26.3862
1424	AUS_7_9_1	170443	140524	29919.5	17.5539
1425	AUS_7_10_1	135326	88181.2	47144.9	34.838
1426	AUS_7_11_1	94282.4	64419.3	29863	31.674
1427	AUS_7_12_1	139964	107541	32423	23.1652
1428	AUS_7_13_1	277277	159448	117830	42.4952
1429	AUS_7_14_1	517925	402501	115424	22.2858
1430	AUS_7_15_1	441090	320523	120567	27.3339
1431	AUS_7_16_1	790989	542579	248410	31.405
1432	AUS_7_17_1	422125	303904	118221	28.0062
1433	AUS_7_18_1	267.888	228.886	39.0023	14.5591
1434	AUS_7_19_1	167006	131971	35035.1	20.9783
1435	AUS_7_20_1	656312	447126	209187	31.8731
1436	AUS_7_21_1	167659	131025	36634.7	21.8507
1437	AUS_7_22_1	532704	421082	111623	20.954
1438	AUS_7_23_1	10219	8982.29	1236.66	12.1017
1439	AUS_7_24_1	193510	141521	51988.5	26.8661
1440	AUS_7_25_1	246279	189892	56387.8	22.8959
1441	AUS_7_26_1	268842	207470	61372.3	22.8284
1442	AUS_7_27_1	187513	122486	65027.3	34.6788
1443	AUS_7_28_1	883773	431230	452543	51.2058
1444	AUS_7_29_1	532542	370169	162373	30.4902
1445	AUS_7_30_1	230762	152180	78581.9	34.0532
1446	AUS_7_31_1	361027	266156	94870.7	26.278
1447	AUS_7_32_1	22602.3	9489.49	13112.8	58.0154
1448	AUS_7_33_1	81841.7	57794.9	24046.8	29.3821
1449	AUS_7_34_1	490173	369221	120953	24.6755
1450	AUS_7_35_1	14111	13404.4	706.633	5.00767
1451	AUS_7_36_1	27059.7	11727.2	15332.5	56.6618
1452	AUS_7_37_1	246062	172423	73638.5	29.9268
1453	AUS_7_38_1	126084	88325.4	37758.6	29.9472
1454	AUS_7_39_1	271197	229499	41698.1	15.3756
1455	AUS_7_40_1	181460	128183	53276.8	29.36
1456	AUS_7_41_1	1718.69	799.029	919.662	53.5094
1457	AUS_7_42_1	672181	503093	169088	25.1552
1458	AUS_7_43_1	410789	323326	87463.2	21.2915
1459	AUS_7_44_1	190571	103828	86743.3	45.5175
1460	AUS_7_45_1	0	0	0	0
1461	AUS_7_46_1	99959.3	77714	22245.3	22.2544
1462	AUS_7_47_1	572565	459653	112912	19.7204
1463	AUS_7_48_1	111141	44422.2	66719	60.0309
1464	AUS_7_49_1	219146	132914	86231.6	39.349
1465	AUS_7_50_1	10252.7	6923.91	3328.84	32.4678
1466	AUS_7_51_1	0	0	0	0
1467	AUS_7_52_1	496420	397301	99118.6	19.9667
1468	AUS_7_53_1	30656	28779.3	1876.67	6.1217
1469	AUS_7_54_1	257407	216088	41318.7	16.0519
1470	AUS_7_55_1	41527.3	23519.6	18007.8	43.3637
1471	AUS_7_56_1	80252.8	64286.9	15965.9	19.8945
1472	AUS_7_57_1	321256	223703	97552.4	30.366
1473	AUS_7_58_1	205713	143742	61970.3	30.1247
1474	AUS_7_59_1	113328	69653.9	43673.7	38.5376
1475	AUS_7_60_1	144327	89656.1	54671.4	37.8801
1476	AUS_7_61_1	304672	209295	95377.5	31.3049
1477	AUS_7_62_1	810082	402394	407688	50.3268
1478	AUS_7_63_1	346338	226312	120026	34.6556
1479	AUS_7_64_1	382717	259571	123146	32.1769
1480	AUS_7_65_1	3996.68	3553.35	443.333	11.0925
1481	AUS_7_66_1	0	0	0	0
1482	AUS_7_67_1	137706	101794	35911.9	26.0786
1483	AUS_7_68_1	716.05	528.404	187.645	26.2056
1484	AUS_7_69_1	784282	548247	236035	30.0956
1485	AUS_7_70_1	294744	219677	75066.5	25.4684
1486	AUS_7_71_1	361109	298417	62692.8	17.3612
1487	AUS_7_72_1	12817.1	10273.1	2543.93	19.848
1488	AUS_7_73_1	1032.85	677.216	355.633	34.4322
1489	AUS_7_74_1	993.388	613.67	379.717	38.2245
1490	AUS_8_1_1	23323.7	17453.1	5870.57	25.17
1491	AUS_8_2_1	134546	102187	32359.1	24.0505
1492	AUS_8_3_1	156737	95909.9	60826.8	38.8083
1493	AUS_8_4_1	33869.1	27154.6	6714.53	19.8249
1494	AUS_8_5_1	56055.3	30125.9	25929.4	46.2569
1495	AUS_8_6_1	82435.9	46647.4	35788.5	43.4137
1496	AUS_8_7_1	261497	202828	58668.9	22.4358
1497	AUS_8_8_1	1165.16	1051.37	113.789	9.76592
1498	AUS_8_9_1	34990.9	19488.9	15502	44.3031
1499	AUS_8_10_1	166377	83612.7	82764.2	49.745
1500	AUS_8_11_1	34278.2	22081.5	12196.7	35.5815
1501	AUS_8_12_1	94750	67948.7	26801.3	28.2863
1502	AUS_8_13_1	146724	95813.5	50910.2	34.698
1503	AUS_8_14_1	241.529	160.509	81.0194	33.5444
1504	AUS_8_15_1	24768.3	17458.3	7309.97	29.5135
1505	AUS_8_16_1	219472	145067	74405.6	33.902
1506	AUS_8_17_1	50679.5	37807.4	12872.1	25.3991
1507	AUS_8_18_1	56566.3	38189.3	18377	32.4876
1508	AUS_8_19_1	78541.1	49388.7	29152.4	37.1174
1509	AUS_8_20_1	124370	86497.9	37872.4	30.4513
1510	AUS_8_21_1	142686	106612	36073.9	25.282
1511	AUS_8_22_1	9091.41	6567.29	2524.13	27.7639
1512	AUS_8_23_1	79449.7	50588.8	28860.8	36.3259
1513	AUS_8_24_1	69302.7	48125.4	21177.3	30.5577
1514	AUS_8_25_1	42185.9	25558.8	16627	39.4137
1515	AUS_8_26_1	87051.2	60340.5	26710.7	30.6839
1516	AUS_8_27_1	85046.3	58975.6	26070.7	30.6547
1517	AUS_8_28_1	161367	105034	56333	34.9099
1518	AUS_8_29_1	268297	194464	73833.4	27.5193
1519	AUS_8_30_1	79910.8	54823	25087.8	31.3948
1520	AUS_8_31_1	7871.94	4049.41	3822.53	48.5589
1521	AUS_8_32_1	20671.2	14716.6	5954.69	28.8066
1522	AUS_8_33_1	478525	366266	112259	23.4594
1523	AUS_8_34_1	6910.52	4421.54	2488.98	36.0173
1524	AUS_8_35_1	62363.8	44056.5	18307.3	29.3556
1525	AUS_8_36_1	13031.9	8543.32	4488.61	34.4432
1526	AUS_8_37_1	117553	75836.7	41716.6	35.4874
1527	AUS_8_38_1	150156	115438	34718.5	23.1216
1528	AUS_8_39_1	118134	82606.7	35526.9	30.0735
1529	AUS_8_40_1	207161	156588	50572.3	24.4121
1530	AUS_8_41_1	30159.5	21089.4	9070.07	30.0737
1531	AUS_8_42_1	58277.7	41300.8	16976.9	29.131
1532	AUS_8_43_1	39320.8	29476.2	9844.59	25.0366
1533	AUS_8_44_1	37017.5	26433.9	10583.6	28.5907
1534	AUS_8_45_1	67768.8	45140.9	22627.9	33.3899
1535	AUS_8_46_1	38307.8	26046.5	12261.3	32.0074
1536	AUS_8_47_1	27811.2	24853.2	2957.92	10.6357
1537	AUS_8_48_1	5609.52	3662.41	1947.11	34.7109
1538	AUS_8_49_1	78075.6	61170	16905.6	21.6529
1539	AUS_8_50_1	586.074	454.697	131.377	22.4164
1540	AUS_8_51_1	566176	462611	103565	18.2919
1541	AUS_8_52_1	45475.7	34096.8	11378.9	25.0219
1542	AUS_8_53_1	2533.05	1938.75	594.299	23.4618
1543	AUS_8_54_1	59809.9	37228.7	22581.2	37.7549
1544	AUS_8_55_1	52358.1	39089.3	13268.9	25.3425
1545	AUS_8_56_1	176366	103688	72678.4	41.2088
1546	AUS_8_57_1	209606	151551	58054.4	27.697
1547	AUS_8_58_1	35807.3	26739.4	9067.82	25.324
1548	AUS_8_59_1	579039	276678	302360	52.2177
1549	AUS_8_60_1	130515	67738.5	62776.5	48.0991
1550	AUS_8_61_1	846640	700591	146049	17.2504
1551	AUS_8_62_1	8549.71	4011.68	4538.03	53.0782
1552	AUS_8_63_1	24381.5	12422.1	11959.4	49.0512
1553	AUS_8_64_1	195515	152079	43436.2	22.2163
1554	AUS_8_65_1	9242.05	7403.51	1838.54	19.8932
1555	AUS_8_66_1	344180	143150	201030	58.4084
1556	AUS_8_67_1	129154	94591.3	34562.5	26.7607
1557	AUS_8_68_1	8842.17	7788.62	1053.55	11.915
1558	AUS_8_69_1	131253	78802.6	52450	39.9611
1559	AUS_8_70_1	26456.5	19738.3	6718.19	25.3934
1560	AUS_8_71_1	259820	169945	89874.8	34.5912
1561	AUS_9_1_1	147169	107545	39624.2	26.9243
1562	AUS_9_2_1	25606.7	20481	5125.74	20.0172
1563	AUS_9_3_1	12062.9	5783.38	6279.48	52.0563
1564	AUS_9_4_1	21896.4	16112.8	5783.61	26.4135
1565	AUS_9_5_1	70699.6	51436.5	19263	27.2463
1566	AUS_9_6_1	44723.4	29816.1	14907.3	33.3322
1567	AUS_9_7_1	35344.7	19406.9	15937.8	45.0925
1568	AUS_9_8_1	282594	197005	85589	30.2869
1569	AUS_9_9_1	6238.5	4734.87	1503.63	24.1024
1570	AUS_9_10_1	80072.9	61561.5	18511.4	23.1182
1571	AUS_9_11_1	10682.3	8057.65	2624.62	24.5699
1572	AUS_9_12_1	33727.7	23244.5	10483.3	31.082
1573	AUS_9_13_1	88478.8	56067.2	32411.6	36.6321
1574	AUS_9_14_1	1297.34	732.162	565.183	43.5646
1575	AUS_9_15_1	4709.83	3299.12	1410.72	29.9526
1576	AUS_9_16_1	27204.3	18322	8882.25	32.6502
1577	AUS_9_17_1	33517.7	20851.7	12666	37.7889
1578	AUS_9_18_1	12124.5	8709.17	3415.36	28.169
1579	AUS_9_19_1	7465.76	5900.09	1565.67	20.9713
1580	AUS_9_20_1	41445.3	30679.7	10765.6	25.9755
1581	AUS_9_21_1	59544.6	45223.4	14321.2	24.0512
1582	AUS_9_22_1	0	0	0	0
1583	AUS_9_23_1	118509	90677.7	27831.2	23.4845
1584	AUS_9_24_1	158331	124142	34188.6	21.5932
1585	AUS_9_25_1	15240	11358.1	3881.81	25.4713
1586	AUS_9_26_1	45502.1	32382.9	13119.2	28.8321
1587	AUS_9_27_1	6.99744	6.77692	0.220514	3.15136
1588	AUS_9_28_1	38135.1	23523.5	14611.6	38.3154
1589	AUS_9_29_1	53883.6	37454.5	16429.1	30.4899
1590	AUS_9_30_1	16867.9	12037.5	4830.4	28.6366
1591	AUS_10_1_1	189820	134440	55379.8	29.1749
1592	AUS_10_2_1	185433	127548	57885.2	31.2161
1593	AUS_10_3_1	78900.8	53836	25064.8	31.7675
1594	AUS_10_4_1	17140.9	12858	4282.91	24.9865
1595	AUS_10_5_1	21672.1	16060.5	5611.55	25.893
1596	AUS_10_6_1	111513	68836.3	42676.5	38.2705
1597	AUS_10_7_1	7984.05	5253.69	2730.36	34.1977
1598	AUS_10_8_1	121080	86111.3	34968.9	28.8808
1599	AUS_10_9_1	83873.2	65806.8	18066.4	21.5402
1600	AUS_10_10_1	44247.7	32949.3	11298.4	25.5345
1601	AUS_10_11_1	186996	148773	38223.4	20.4408
1602	AUS_10_12_1	861358	691589	169769	19.7095
1603	AUS_10_13_1	89550.4	55647.5	33903	37.8591
1604	AUS_10_14_1	44459.8	30385.2	14074.6	31.657
1605	AUS_10_15_1	154472	92900	61571.7	39.8596
1606	AUS_10_16_1	75118.7	37856.5	37262.2	49.6044
1607	AUS_10_17_1	128790	79153.5	49636.8	38.5408
1608	AUS_10_18_1	29237.3	20459.4	8777.87	30.0229
1609	AUS_10_19_1	690104	506477	183627	26.6085
1610	AUS_10_20_1	66705.8	42023.4	24682.4	37.0019
1611	AUS_10_21_1	939757	776434	163323	17.3793
1612	AUS_10_22_1	7423.88	4831.85	2592.02	34.9147
1613	AUS_10_23_1	300518	206678	93839.7	31.226
1614	AUS_10_24_1	119697	80309.4	39387.5	32.9061
1615	AUS_10_25_1	372599	249763	122836	32.9673
1616	AUS_10_26_1	182624	137974	44649.8	24.449
1617	AUS_10_27_1	215418	136848	78570.5	36.4735
1618	AUS_10_28_1	638801	530597	108205	16.9387
1619	AUS_10_29_1	53954	30175.5	23778.5	44.0718
1620	AUS_10_30_1	179918	136748	43170.3	23.9945
1621	AUS_10_31_1	45706.1	37344.3	8361.8	18.2947
1622	AUS_10_32_1	153539	110439	43099.9	28.071
1623	AUS_10_33_1	33009.3	21706.1	11303.1	34.2423
1624	AUS_10_34_1	113489	71775.8	41713.1	36.7552
1625	AUS_10_35_1	57811.5	35909.7	21901.8	37.8849
1626	AUS_10_36_1	37460.9	25026.8	12434.1	33.1923
1627	AUS_10_37_1	60203	39023.5	21179.5	35.1801
1628	AUS_10_38_1	332583	239261	93322.3	28.0598
1629	AUS_10_39_1	85902.2	58804.1	27098.1	31.5453
1630	AUS_10_40_1	74841.9	52857.4	21984.5	29.3745
1631	AUS_10_41_1	57002.4	36281.5	20720.9	36.3509
1632	AUS_10_42_1	28379.1	20944.9	7434.18	26.196
1633	AUS_10_43_1	7822.23	5287.88	2534.35	32.3994
1634	AUS_10_44_1	229007	190574	38432.7	16.7824
1635	AUS_10_45_1	27496.4	16885.3	10611.2	38.591
1636	AUS_10_46_1	593696	502597	91099	15.3444
1637	AUS_10_47_1	217746	143206	74540.5	34.2328
1638	AUS_10_48_1	887536	749429	138106	15.5607
1639	AUS_10_49_1	15167.8	11635.4	3532.46	23.2891
1640	AUS_10_50_1	18863.1	13534.9	5328.16	28.2465
1641	AUS_10_51_1	116669	79268.8	37400.5	32.0568
1642	AUS_10_52_1	28851.2	20224.9	8626.36	29.8995
1643	AUS_10_53_1	50418.8	33871.4	16547.4	32.8198
1644	AUS_10_54_1	159567	104695	54872.1	34.3882
1645	AUS_10_55_1	158950	108344	50605.5	31.8375
1646	AUS_10_56_1	516578	354461	162117	31.3829
1647	AUS_10_57_1	54077.3	35086.7	18990.6	35.1175
1648	AUS_10_58_1	388203	253141	135061	34.7914
1649	AUS_10_59_1	79077.9	36518.3	42559.6	53.8198
1650	AUS_10_60_1	239435	158658	80777.4	33.7367
1651	AUS_10_61_1	55671.8	19218.6	36453.2	65.4788
1652	AUS_10_62_1	79779.8	52738.5	27041.4	33.895
1653	AUS_10_63_1	155215	99397.4	55817.3	35.9614
1654	AUS_10_64_1	139290	116977	22313.6	16.0195
1655	AUS_10_65_1	274706	209129	65577.5	23.8718
1656	AUS_10_66_1	49474.3	32231.7	17242.7	34.8518
1657	AUS_10_67_1	1.28559e+06	954313	331277	25.7685
1658	AUS_10_68_1	164438	119053	45384.9	27.6001
1659	AUS_10_69_1	646.012	355.913	290.099	44.9062
1660	AUS_10_70_1	320358	231674	88684.3	27.6828
1661	AUS_10_71_1	38051	30725.8	7325.11	19.2508
1662	AUS_10_72_1	380967	269096	111871	29.365
1663	AUS_10_73_1	204741	130988	73753.1	36.0226
1664	AUS_10_74_1	19536.5	15663.2	3873.28	19.8259
1665	AUS_10_75_1	48445.7	30519.4	17926.3	37.0028
1666	AUS_10_76_1	94698.8	73124.1	21574.7	22.7825
1667	AUS_10_77_1	0	0	0	0
1668	AUS_10_78_1	95216.1	81475.9	13740.1	14.4305
1669	AUS_10_79_1	112324	68231.1	44092.6	39.2549
1670	AUS_10_80_1	340223	274687	65536.7	19.2629
1671	AUS_11_1_1	108131	69546.7	38584.7	35.6832
1672	AUS_11_2_1	59771.8	41076.4	18695.4	31.2779
1673	AUS_11_3_1	375766	333155	42611.2	11.3398
1674	AUS_11_4_1	44531.5	30632.7	13898.9	31.2113
1675	AUS_11_5_1	1414.4	1248.88	165.519	11.7024
1676	AUS_11_6_1	10143.4	8311.01	1832.42	18.0651
1677	AUS_11_7_1	15494.3	12335.4	3158.88	20.3874
1678	AUS_11_8_1	191981	133343	58637.3	30.5433
1679	AUS_11_9_1	46598.7	31656	14942.7	32.0668
1680	AUS_11_10_1	137129	88049.6	49079.1	35.7905
1681	AUS_11_11_1	37258.3	24766.7	12491.6	33.5271
1682	AUS_11_12_1	138656	88721.4	49934.8	36.0134
1683	AUS_11_13_1	149199	115549	33650.8	22.5542
1684	AUS_11_14_1	149389	102328	47061.4	31.5025
1685	AUS_11_15_1	93889.7	72132.8	21757	23.1729
1686	AUS_11_16_1	36126.7	26950.9	9175.72	25.3987
1687	AUS_11_17_1	57213.5	42493.1	14720.4	25.729
1688	AUS_11_18_1	13965.7	10000.4	3965.28	28.3931
1689	AUS_11_19_1	22646.8	16507	6139.85	27.1113
1690	AUS_11_20_1	72162.7	52531.1	19631.6	27.2047
1691	AUS_11_21_1	83636.4	55787.4	27849	33.2977
1692	AUS_11_22_1	151937	122023	29913.9	19.6883
1693	AUS_11_23_1	27175.9	13414.4	13761.6	50.6388
1694	AUS_11_24_1	107281	86951.4	20329.6	18.9499
1695	AUS_11_25_1	326.717	125.799	200.919	61.4962
1696	AUS_11_26_1	49085.1	31557.6	17527.5	35.7084
1697	AUS_11_27_1	60607.5	41253.3	19354.2	31.9337
1698	AUS_11_28_1	35101.1	29133.3	5967.88	17.002
1699	AUS_11_29_1	79652.4	58586.3	21066	26.4475
1700	AUS_11_30_1	168469	103330	65138.4	38.665
1701	AUS_11_31_1	8681.02	3864.6	4816.43	55.4823
1702	AUS_11_32_1	147477	99136	48340.6	32.7785
1703	AUS_11_33_1	130640	91781.3	38858.8	29.7449
1704	AUS_11_34_1	40019.6	35261.4	4758.23	11.8897
1705	AUS_11_35_1	101300	75245.9	26054.1	25.7197
1706	AUS_11_36_1	54881.8	40152.6	14729.2	26.838
1707	AUS_11_37_1	154847	106732	48114.9	31.0726
1708	AUS_11_38_1	24871	18129.6	6741.34	27.1052
1709	AUS_11_39_1	74060.8	37585.4	36475.4	49.2506
1710	AUS_11_40_1	305251	244293	60957.5	19.9697
1711	AUS_11_41_1	85368.7	62078.6	23290.1	27.2818
1712	AUS_11_42_1	16318.6	11079.1	5239.54	32.1078
1713	AUS_11_43_1	312368	233838	78529.9	25.1402
1714	AUS_11_44_1	301152	237791	63361.1	21.0396
1715	AUS_11_45_1	545.058	323.171	221.887	40.7089
1716	AUS_11_46_1	319473	294111	25362.3	7.93879
1717	AUS_11_47_1	187603	128544	59058.8	31.4807
1718	AUS_11_48_1	14530.4	11594.3	2936.05	20.2063
1719	AUS_11_49_1	32439.4	26771.7	5667.64	17.4715
1720	AUS_11_50_1	193569	136371	57198	29.5492
1721	AUS_11_51_1	119057	88170.1	30886.9	25.9429
1722	AUS_11_52_1	101074	76040.5	25033.5	24.7675
1723	AUS_11_53_1	49586.9	31621.8	17965	36.2294
1724	AUS_11_54_1	147577	117701	29876.4	20.2445
1725	AUS_11_55_1	264084	215889	48194.2	18.2496
1726	AUS_11_56_1	82561.6	56994.8	25566.8	30.9669
1727	AUS_11_57_1	130572	95303.6	35268.3	27.0107
1728	AUS_11_58_1	47313.3	32797.8	14515.5	30.6796
1729	AUS_11_59_1	102159	74878	27281.3	26.7047
1730	AUS_11_60_1	9767.91	5711.51	4056.4	41.5278
1731	AUS_11_61_1	98844.4	78358.7	20485.7	20.7252
1732	AUS_11_62_1	65581.6	41434	24147.6	36.8207
1733	AUS_11_63_1	80685	66354.5	14330.5	17.7611
1734	AUS_11_64_1	149197	98284.8	50912.1	34.1241
1735	AUS_11_65_1	123235	80207.7	43027.1	34.9147
1736	AUS_11_66_1	150318	102507	47811.1	31.8066
1737	AUS_11_67_1	20394.1	14692.5	5701.57	27.957
1738	AUS_11_68_1	183635	115157	68478	37.2902
1739	AUS_11_69_1	26607.7	16725.1	9882.55	37.1418
1740	AUS_11_70_1	194894	125547	69347	35.5818
1741	AUS_11_71_1	237934	193873	44060.6	18.518
1742	AUS_11_72_1	102523	76582.3	25940.7	25.3024
1743	AUS_11_73_1	101652	64798.7	36852.8	36.2541
1744	AUS_11_74_1	210885	135170	75714.5	35.9033
1745	AUS_11_75_1	104146	89467.8	14677.8	14.0935
1746	AUS_11_76_1	44270.1	30474.8	13795.3	31.1616
1747	AUS_11_77_1	37148	29517.7	7630.25	20.5402
1748	AUS_11_78_1	53496	40751.1	12744.9	23.8241
1749	AUS_11_79_1	42781	32025.6	10755.4	25.1406
1750	AUS_11_80_1	270654	201366	69288.8	25.6004
1751	AUS_11_81_1	35728.3	29477.7	6250.62	17.4949
1752	AUS_11_82_1	2885.64	1283.36	1602.28	55.526
1753	AUS_11_83_1	35148.4	30226.4	4921.94	14.0033
1754	AUS_11_84_1	38517.5	30385.8	8131.72	21.1118
1755	AUS_11_85_1	10211.4	7298.7	2912.7	28.524
1756	AUS_11_86_1	71562.2	49079.7	22482.6	31.4168
1757	AUS_11_87_1	31174	17029	14145	45.3743
1758	AUS_11_88_1	43597.6	39222.6	4375	10.035
1759	AUS_11_89_1	113003	80397.2	32606.2	28.8542
1760	AUS_11_90_1	97764.1	63044.8	34719.3	35.5133
1761	AUS_11_91_1	47795.1	30366.5	17428.5	36.4652
1762	AUS_11_92_1	112318	69723.4	42594.6	37.9232
1763	AUS_11_93_1	20803.1	15112	5691.08	27.3569
1764	AUS_11_94_1	6064.9	2945.09	3119.81	51.4404
1765	AUS_11_95_1	101194	83234.7	17959.5	17.7475
1766	AUS_11_96_1	131168	86522.7	44645.4	34.0368
1767	AUS_11_97_1	85814	67729.5	18084.5	21.0741
1768	AUS_11_98_1	27487.1	24270.3	3216.79	11.7029
1769	AUS_11_99_1	782.274	658.58	123.695	15.8122
1770	AUS_11_100_1	29440.7	20877.2	8563.51	29.0873
1771	AUS_11_101_1	66211	52067	14144	21.362
1772	AUS_11_102_1	56165.2	39831.1	16334.1	29.0823
1773	AUS_11_103_1	78037.6	46508.5	31529.1	40.4025
1774	AUS_11_104_1	519388	480476	38911.6	7.49183
1775	AUS_11_105_1	151640	103324	48315.6	31.862
1776	AUS_11_106_1	88879.9	67259.9	21620	24.325
1777	AUS_11_107_1	141663	89603.5	52059.1	36.7487
1778	AUS_11_108_1	427745	296240	131505	30.7437
1779	AUS_11_109_1	30793.1	24908.4	5884.68	19.1104
1780	AUS_11_110_1	0	0	0	0
1781	AUS_11_111_1	31771.1	22424.6	9346.48	29.4182
1782	AUS_11_112_1	92342.2	74028.3	18313.9	19.8327
1783	AUS_11_113_1	19884.1	17408.7	2475.45	12.4494
1784	AUS_11_114_1	121862	84651.6	37210.7	30.535
1785	AUS_11_115_1	5258.47	3965.3	1293.17	24.5922
1786	AUS_11_116_1	147696	107425	40271.4	27.2664
1787	AUS_11_117_1	52104	38797.4	13306.6	25.5386
1788	AUS_11_118_1	65712.6	44120.1	21592.5	32.859
1789	AUS_11_119_1	66607.7	43638.2	22969.5	34.4847
1790	AUS_11_120_1	14256.6	11212.5	3044.17	21.3527
1791	AUS_11_121_1	58048	49933.1	8114.9	13.9796
1792	AUS_11_122_1	33618.6	25189.7	8428.83	25.072
1793	AUS_11_123_1	233262	176792	56470	24.2088
1794	AUS_11_124_1	8338.58	5370.63	2967.95	35.593
1795	AUS_11_125_1	71938	40522.5	31415.4	43.6702
1796	AUS_11_126_1	56905	41729	15175.9	26.6689
1797	AUS_11_127_1	104090	65742.5	38347.8	36.8409
1798	AUS_11_128_1	61951.8	36342.6	25609.2	41.3373
1799	AUS_11_129_1	221321	159648	61673.3	27.8659
1800	AUS_11_130_1	45878.5	36509.6	9368.83	20.421
1801	AUS_11_131_1	188974	124440	64533.5	34.1495
1802	AUS_11_132_1	203174	149332	53841.9	26.5004
1803	AUS_11_133_1	74970	63605.2	11364.7	15.1591
1804	AUS_11_134_1	48864.6	34620.2	14244.4	29.1507
1805	AUS_11_135_1	133878	100148	33729.3	25.1941
1806	AUS_11_136_1	14785	9988.52	4796.46	32.4414
1807	AUS_11_137_1	291017	166586	124431	42.7573
1808	AUS_11_138_1	152453	122251	30201.7	19.8105
1809	AUS_11_139_1	117103	93790.1	23312.7	19.9079
1810	AUS_11_140_1	188285	132312	55973.2	29.7278
1811	AUT_1_2_1	31212.3	25697.4	5514.86	17.6689
1812	AUT_1_1_1	51422.6	41268.6	10154	19.7463
1813	AUT_1_3_1	48342.7	32035.7	16306.9	33.732
1814	AUT_1_4_1	43650.1	31258.5	12391.7	28.3886
1815	AUT_1_5_1	13320	10463.7	2856.3	21.4437
1816	AUT_1_6_1	29890.3	24325.7	5564.69	18.617
1817	AUT_1_7_1	83820.4	64606.8	19213.6	22.9223
1818	AUT_1_8_1	78273	57296.1	20976.9	26.7996
1819	AUT_1_9_1	417.344	308.486	108.858	26.0835
1820	AUT_2_1_1	147908	108847	39061.6	26.4093
1821	AUT_2_2_1	133355	94993.2	38361.3	28.7664
1822	AUT_2_4_1	40014.7	25266.2	14748.6	36.8578
1823	AUT_2_3_1	250408	147108	103300	41.2526
1824	AUT_2_5_1	386589	290601	95988.2	24.8295
1825	AUT_2_6_1	735280	545387	189893	25.8259
1826	AUT_2_8_1	68440.6	47569.1	20871.5	30.4958
1827	AUT_2_7_1	278375	211571	66804.6	23.998
1828	AUT_2_9_1	175774	98126.3	77647.3	44.1746
1829	AUT_2_10_1	214916	135399	79517.3	36.9992
1830	AUT_3_1_1	281604	178335	103269	36.6718
1831	AUT_3_2_1	280611	209325	71285.8	25.4038
1832	AUT_3_3_1	122929	94155.4	28773.4	23.4066
1833	AUT_3_4_1	182115	141651	40464.3	22.219
1834	AUT_3_5_1	94095.2	58017.3	36077.9	38.3419
1835	AUT_3_6_1	114902	87718.1	27184.4	23.6587
1836	AUT_3_7_1	68799.1	49342.1	19457	28.2809
1837	AUT_3_8_1	83020.9	66989	16031.9	19.3107
1838	AUT_3_9_1	130124	104620	25503.9	19.5997
1839	AUT_3_10_1	17152.8	13541.1	3611.67	21.0558
1840	AUT_3_11_1	190930	146198	44731.5	23.4283
1841	AUT_3_12_1	178467	133996	44470.8	24.9183
1842	AUT_3_13_1	131391	105715	25676.2	19.5418
1843	AUT_3_14_1	53154.9	37851.1	15303.7	28.7908
1844	AUT_3_15_1	267465	191559	75906.9	28.3801
1845	AUT_3_17_1	22964.1	18729.9	4234.16	18.4382
1846	AUT_3_16_1	217348	157235	60112.9	27.6574
1847	AUT_3_18_1	157226	102654	54571.6	34.709
1848	AUT_3_19_1	90528.2	74257.1	16271	17.9734
1849	AUT_3_20_1	87292.4	60341	26951.4	30.8748
1850	AUT_3_21_1	38061.9	22789.4	15272.5	40.1255
1851	AUT_3_22_1	72972.6	53596.5	19376.1	26.5526
1852	AUT_3_24_1	30998.9	20209.7	10789.2	34.8052
1853	AUT_3_23_1	225034	163129	61905	27.5092
1854	AUT_3_25_1	127966	80193.5	47772.3	37.3321
1855	AUT_4_1_1	261438	170904	90534.1	34.6293
1856	AUT_4_2_1	73689.8	50732	22957.8	31.1547
1857	AUT_4_3_1	156780	81017.6	75762.5	48.3241
1858	AUT_4_4_1	288822	156187	132635	45.9227
1859	AUT_4_5_1	138299	86733.8	51564.7	37.2851
1860	AUT_4_6_1	133726	67984.3	65741.2	49.1613
1861	AUT_4_8_1	64159.7	42779.1	21380.5	33.324
1862	AUT_4_7_1	186317	105205	81112	43.5345
1863	AUT_4_9_1	145339	96704.9	48634.4	33.4627
1864	AUT_4_10_1	85812.1	54409.8	31402.4	36.5943
1865	AUT_4_11_1	121518	76348	45169.9	37.1714
1866	AUT_4_12_1	142789	98010	44779.3	31.3604
1867	AUT_4_14_1	15941	11337.1	4603.89	28.8808
1868	AUT_4_13_1	113401	64257.3	49143.4	43.3361
1869	AUT_4_15_1	141419	93670.3	47748.4	33.7639
1870	AUT_4_16_1	331503	174043	157460	47.4987
1871	AUT_4_18_1	29487.9	21336.2	8151.75	27.6443
1872	AUT_4_17_1	106138	63248.8	42889.3	40.4089
1873	AUT_5_1_1	204158	130246	73912	36.2034
1874	AUT_5_3_1	76218.5	65022.3	11196.2	14.6896
1875	AUT_5_2_1	223642	137256	86386.1	38.6269
1876	AUT_5_4_1	587732	425669	162063	27.5743
1877	AUT_5_5_1	272465	190368	82097.1	30.1312
1878	AUT_5_6_1	626952	444116	182836	29.1627
1879	AUT_6_1_1	511699	372030	139669	27.2951
1880	AUT_6_2_1	98397.3	55259.9	43137.4	43.8401
1881	AUT_6_4_1	61897	39885	22012	35.5623
1882	AUT_6_3_1	266202	183024	83178.4	31.2463
1883	AUT_6_5_1	250639	184577	66062.6	26.3576
1884	AUT_6_6_1	211493	156461	55031.9	26.0207
1885	AUT_6_7_1	255570	195693	59877	23.4288
1886	AUT_6_8_1	616493	432806	183687	29.7955
1887	AUT_6_9_1	330167	249353	80814.1	24.4768
1888	AUT_6_10_1	353550	245842	107708	30.4647
1889	AUT_6_11_1	297589	224149	73439.8	24.6783
1890	AUT_6_12_1	172561	112623	59938.2	34.7344
1891	AUT_6_13_1	186992	122121	64870.6	34.6917
1892	AUT_7_1_1	475172	342428	132744	27.9359
1893	AUT_7_3_1	121262	82344.5	38917.5	32.0937
1894	AUT_7_2_1	471025	349755	121270	25.7459
1895	AUT_7_4_1	349328	247732	101596	29.0833
1896	AUT_7_5_1	476942	340209	136733	28.6688
1897	AUT_7_6_1	524623	428870	95753.1	18.2518
1898	AUT_7_7_1	604787	420830	183956	30.4167
1899	AUT_7_8_1	254595	188867	65727.4	25.8165
1900	AUT_7_9_1	505675	349340	156334	30.916
1901	AUT_8_1_1	830531	614985	215546	25.9528
1902	AUT_8_3_1	566338	382886	183452	32.3926
1903	AUT_8_4_1	140595	101626	38969.1	27.7173
1904	AUT_8_5_1	694916	486134	208783	30.0443
1905	AUT_9_1_1	241781	180464	61316.9	25.3605
1906	AZE_1_1_1	29920.9	16872.6	13048.3	43.6093
1907	AZE_1_2_1	530209	241933	288276	54.3703
1908	AZE_1_3_1	17257.4	11439	5818.36	33.7152
1909	AZE_1_4_1	60218.2	34341	25877.2	42.9724
1910	AZE_2_1_1	244357	69459.9	174897	71.5744
1911	AZE_2_2_1	196095	76461.1	119634	61.0082
1912	AZE_2_3_1	257698	107525	150173	58.2749
1913	AZE_2_4_1	50507.5	23462.8	27044.7	53.546
1914	AZE_2_5_1	24784.2	14806.6	9977.61	40.258
1915	AZE_2_6_1	114358	61203.6	53154.2	46.4806
1916	AZE_2_7_1	103351	45664.1	57687.2	55.8166
1917	AZE_2_8_1	1.65633e+06	574514	1.08181e+06	65.314
1918	AZE_2_9_1	516492	203734	312758	60.5543
1919	AZE_2_10_1	889603	293602	596001	66.9963
1920	AZE_2_11_1	35912.2	26790.9	9121.35	25.399
1921	AZE_2_12_1	216761	69048.4	147713	68.1454
1922	AZE_2_13_1	127549	52838.2	74711	58.5743
1923	AZE_2_14_1	1.64566e+06	488908	1.15675e+06	70.291
1924	AZE_2_15_1	1.26088e+06	400162	860721	68.2634
1925	AZE_2_16_1	53858.2	25637.6	28220.6	52.398
1926	AZE_2_17_1	786762	290013	496749	63.1384
1927	AZE_2_18_1	13873.3	7242.27	6631.03	47.7971
1928	AZE_2_19_1	808781	299379	509402	62.9839
1929	AZE_3_1_1	35678.8	16135.4	19543.3	54.7758
1930	AZE_3_2_1	117300	44073.5	73226.5	62.4267
1931	AZE_3_3_1	33598.7	15717.9	17880.8	53.2188
1932	AZE_3_4_1	18253.4	9059.98	9193.42	50.3655
1933	AZE_4_1_1	112073	38616.5	73456.8	65.5435
1934	AZE_4_2_1	200329	62070.3	138258	69.0158
1935	AZE_4_3_1	145179	60078.7	85100.6	58.6176
1936	AZE_4_4_1	20180.9	7617.39	12563.5	62.2545
1937	AZE_4_5_1	336385	133761	202624	60.2358
1938	AZE_4_6_1	61.498	45.4324	16.0656	26.1238
1939	AZE_4_7_1	120128	55706.8	64421.5	53.6272
1940	AZE_4_8_1	154379	67890.6	86488.9	56.0235
1941	AZE_4_9_1	45844.7	21778	24066.7	52.4962
1942	AZE_4_10_1	161886	64677.9	97207.8	60.0472
1943	AZE_4_11_1	264175	93949.1	170226	64.4368
1944	AZE_5_1_1	339112	129897	209215	61.6949
1945	AZE_5_2_1	172808	60763.3	112045	64.8377
1946	AZE_5_3_1	61998.9	30861.7	31137.2	50.2222
1947	AZE_5_4_1	34050.4	21826.9	12223.5	35.8982
1948	AZE_5_5_1	99696.5	37487.9	62208.6	62.398
1949	AZE_6_1_1	818517	246749	571768	69.8541
1950	AZE_6_2_1	191257	102175	89081.7	46.577
1951	AZE_6_3_1	426905	167067	259838	60.8655
1952	AZE_6_4_1	14409.7	8669.36	5740.36	39.8367
1953	AZE_6_5_1	369392	146368	223025	60.3761
1954	AZE_6_6_1	305513	141285	164227	53.7547
1955	AZE_6_7_1	292600	131392	161209	55.0952
1956	AZE_7_1_1	81303.6	38785.8	42517.9	52.2952
1957	AZE_7_2_1	96449	37983.8	58465.2	60.6177
1958	AZE_7_3_1	9548.91	5191.05	4357.86	45.6373
1959	AZE_7_4_1	111797	47513.2	64284	57.5006
1960	AZE_7_5_1	15042.2	8473.69	6568.51	43.6672
1961	AZE_7_6_1	101560	48123.8	53436.4	52.6155
1962	AZE_7_7_1	218331	75401.3	142929	65.4646
1963	AZE_8_1_1	20756.7	13145.6	7611.17	36.6684
1964	AZE_8_2_1	82005.7	46855.8	35149.9	42.8628
1965	AZE_8_3_1	98526.5	39203.7	59322.9	60.2101
1966	AZE_8_4_1	70365.9	35094.1	35271.8	50.1262
1967	AZE_8_5_1	62982.8	36928.2	26054.5	41.3677
1968	AZE_9_1_1	89019.5	42104.2	46915.4	52.7023
1969	AZE_9_2_1	38969.1	24339.2	14629.9	37.5423
1970	AZE_9_3_1	115249	47092.8	68155.8	59.1381
1971	AZE_9_4_1	75959.1	34600.6	41358.5	54.4484
1972	AZE_9_5_1	162530	69194.3	93335.3	57.4266
1973	AZE_9_6_1	15658	8011.71	7646.25	48.833
1974	AZE_9_7_1	81927.2	43636.3	38290.9	46.7377
1975	AZE_10_1_1	24860.1	15838.8	9021.25	36.2881
1976	AZE_10_2_1	123892	56126	67766.3	54.6978
1977	AZE_10_3_1	70451.7	38951.7	31499.9	44.7114
1978	AZE_10_4_1	171839	55964.8	115874	67.4318
1979	AZE_10_5_1	203.534	89.2196	114.315	56.1648
1980	AZE_10_6_1	11910.5	6513.6	5396.92	45.3122
1981	AZE_10_7_1	16421.4	7770.31	8651.11	52.6818
1982	AZE_10_8_1	37538.9	19835.3	17703.6	47.1607
1983	AZE_10_9_1	61402.7	31734.3	29668.4	48.3178
1984	AZE_10_10_1	102833	47384.3	55449.1	53.9213
1985	BDI_1_1_1	10242.1	6238.77	4003.34	39.087
1986	BDI_1_2_1	39149.4	29193.6	9955.79	25.4303
1987	BDI_1_3_1	8255.09	5288.71	2966.38	35.9339
1988	BDI_1_4_1	2939.08	2240.35	698.729	23.7737
1989	BDI_1_5_1	3934.77	2076.45	1858.31	47.228
1990	BDI_2_1_1	37400.7	27026.8	10373.9	27.7371
1991	BDI_2_2_1	1371.44	664.248	707.191	51.5656
1992	BDI_2_3_1	28.968	28.968	0	0
1993	BDI_2_4_1	348.626	348.626	0	0
1994	BDI_2_5_1	1010.5	635.373	375.127	37.1229
1995	BDI_2_6_1	3447.9	1609.86	1838.04	53.309
1996	BDI_2_7_1	10540.2	7026.35	3513.87	33.3378
1997	BDI_2_8_1	2103.61	1368.27	735.338	34.9561
1998	BDI_2_9_1	2813.04	1663.34	1149.71	40.8706
[truncated: 44,564 more rows]

## Sheet: FigS5
		GroupName	perc_0	perc_20	perc_40	perc_50	perc_60	perc_80	perc_100
CF	Bridge_Rail	Low income	1208.37	2470.48	3400.03	3904.93	5263.65	10569.1	24019.7
CF	Bridge_Rail	Lower middle income	78513.3	152723	207655	238615	333199	541338	968997
CF	Bridge_Rail	Upper middle income	5.36293e+06	1.18036e+07	1.65211e+07	1.89769e+07	2.31977e+07	3.40142e+07	5.79298e+07
CF	Bridge_Rail	High income	471290	1.08731e+06	1.52054e+06	1.74504e+06	2.87598e+06	5.36791e+06	1.06594e+07
CF	Bridge_Road	Low income	212385	441165	595678	1.18009e+06	1.60305e+06	2.8667e+06	6.17136e+06
CF	Bridge_Road	Lower middle income	6.01198e+06	1.31205e+07	1.77535e+07	2.1692e+07	2.71991e+07	4.42628e+07	9.43565e+07
CF	Bridge_Road	Upper middle income	3.01804e+07	6.68168e+07	9.32465e+07	1.14791e+08	1.4279e+08	2.21209e+08	4.71639e+08
CF	Bridge_Road	High income	1.87574e+07	4.28379e+07	5.81387e+07	7.20686e+07	8.92201e+07	1.41054e+08	2.98533e+08
CF	Primary Roads	High income	1.54677e+07	5.3532e+07	9.28221e+07	9.52237e+07	1.33192e+08	2.45143e+08	4.52351e+08
CF	Primary Roads	Low income	2.20582e+06	8.10394e+06	1.263e+07	1.37662e+07	1.91784e+07	3.65297e+07	6.74635e+07
CF	Primary Roads	Lower middle income	4.43813e+07	1.65333e+08	2.69249e+08	2.85313e+08	4.0118e+08	7.56809e+08	1.39819e+09
CF	Primary Roads	Upper middle income	5.67157e+07	2.10266e+08	3.42924e+08	3.64422e+08	5.1103e+08	9.6252e+08	1.77813e+09
CF	Rail	High income	9.70208e+06	1.57629e+07	3.1917e+07	3.82094e+07	4.67137e+07	7.05497e+07	9.34274e+07
CF	Rail	Low income	70241.6	114121	231074	276630	338200	510769	676400
CF	Rail	Lower middle income	1.39569e+06	2.26757e+06	4.59142e+06	5.49661e+06	6.71999e+06	1.01489e+07	1.344e+07
CF	Rail	Upper middle income	2.61133e+06	4.24261e+06	8.59053e+06	1.02841e+07	1.25731e+07	1.89886e+07	2.51462e+07
CF	Secondary Roads	High income	2.42744e+06	8.66443e+06	1.58701e+07	2.48357e+07	3.79012e+07	5.81897e+07	1.1075e+08
CF	Secondary Roads	Low income	735873	1.89568e+06	3.04515e+06	4.62738e+06	6.84327e+06	1.04062e+07	1.9449e+07
CF	Secondary Roads	Lower middle income	6.64333e+06	2.26004e+07	4.56242e+07	7.01285e+07	1.08757e+08	1.65194e+08	3.15959e+08
CF	Secondary Roads	Upper middle income	5.64513e+06	2.00342e+07	4.32078e+07	6.6732e+07	1.04233e+08	1.58167e+08	3.0434e+08
CF	Tertiary Roads	High income	3.28079e+07	4.53563e+07	9.09025e+07	1.32731e+08	1.58292e+08	1.93149e+08	2.62862e+08
CF	Tertiary Roads	Low income	5.33686e+06	5.51006e+06	6.13869e+06	6.716e+06	7.0688e+06	7.5499e+06	8.51209e+06
CF	Tertiary Roads	Lower middle income	7.52486e+07	8.18238e+07	1.05689e+08	1.27607e+08	1.41001e+08	1.59265e+08	1.95795e+08
CF	Tertiary Roads	Upper middle income	1.14657e+08	1.2131e+08	1.45458e+08	1.67634e+08	1.81186e+08	1.99666e+08	2.36627e+08
Cyc	Bridge_Rail	Low income	0	0	0	0	0	0	0
Cyc	Bridge_Rail	Lower middle income	0	7061.9	11480.9	13207.4	14574.5	19014.5	32378.8
Cyc	Bridge_Rail	Upper middle income	105404	366983	552712	633032	742903	1.01605e+06	1.66428e+06
Cyc	Bridge_Rail	High income	1.26437e+06	1.03549e+07	1.67036e+07	1.90855e+07	2.27968e+07	3.2059e+07	5.54286e+07
Cyc	Bridge_Road	Low income	0	0	0	52734.2	103493	718696	2.30143e+06
Cyc	Bridge_Road	Lower middle income	528756	941216	1.82287e+06	2.36837e+06	3.08197e+06	5.79544e+06	1.41672e+07
Cyc	Bridge_Road	Upper middle income	1.11612e+06	4.23066e+06	7.15171e+06	1.28358e+07	1.80873e+07	4.85589e+07	1.19546e+08
Cyc	Bridge_Road	High income	1.508e+07	5.68219e+07	8.88568e+07	1.14152e+08	1.42855e+08	2.77809e+08	6.52887e+08
Cyc	Primary Roads	High income	1.05123e+07	3.57418e+07	4.20491e+07	7.3586e+07	7.3586e+07	1.05123e+08	1.05123e+08
Cyc	Primary Roads	Low income	525001	1.785e+06	2.1e+06	3.67501e+06	3.67501e+06	5.25001e+06	5.25001e+06
Cyc	Primary Roads	Lower middle income	1.02491e+06	3.4847e+06	4.09964e+06	7.17438e+06	7.17438e+06	1.02491e+07	1.02491e+07
Cyc	Primary Roads	Upper middle income	1.15142e+07	3.91482e+07	4.60567e+07	8.05993e+07	8.05993e+07	1.15142e+08	1.15142e+08
Cyc	Rail	High income	598806	2.95411e+06	4.19164e+06	4.99005e+06	7.34535e+06	1.26548e+07	2.99403e+07
Cyc	Rail	Low income	49781.6	245589	348471	414846	610654	1.05205e+06	2.48908e+06
Cyc	Rail	Lower middle income	22720.5	112088	159043	189337	278704	480159	1.13602e+06
Cyc	Rail	Upper middle income	462207	2.28022e+06	3.23545e+06	3.85172e+06	5.66974e+06	9.76797e+06	2.31103e+07
Cyc	Secondary Roads	High income	1.24632e+06	1.24632e+06	4.98529e+06	6.85477e+06	8.72426e+06	1.24632e+07	1.24632e+07
Cyc	Secondary Roads	Low income	118739	118739	474954	653062	831170	1.18739e+06	1.18739e+06
Cyc	Secondary Roads	Lower middle income	145907	145907	583627	802487	1.02135e+06	1.45907e+06	1.45907e+06
Cyc	Secondary Roads	Upper middle income	1.14735e+06	1.14735e+06	4.58939e+06	6.31041e+06	8.03144e+06	1.14735e+07	1.14735e+07
Cyc	Tertiary Roads	High income	6.53982e+06	2.61593e+07	2.61593e+07	4.57788e+07	4.57788e+07	6.53982e+07	6.53982e+07
Cyc	Tertiary Roads	Low income	501119	2.00448e+06	2.00448e+06	3.50784e+06	3.50784e+06	5.01119e+06	5.01119e+06
Cyc	Tertiary Roads	Lower middle income	393511	1.57404e+06	1.57404e+06	2.75458e+06	2.75458e+06	3.93511e+06	3.93511e+06
Cyc	Tertiary Roads	Upper middle income	2.09633e+06	8.38533e+06	8.38533e+06	1.46743e+07	1.46743e+07	2.09633e+07	2.09633e+07
EQ	Bridge_Rail	Low income	674.447	2594.32	20177.4	26707.5	31560	48540	381038
EQ	Bridge_Rail	Lower middle income	24338.5	95138	565851	755479	893338	1.38354e+06	1.16468e+07
EQ	Bridge_Rail	Upper middle income	230096	929143	4.76594e+06	6.43619e+06	7.62119e+06	1.20181e+07	8.28999e+07
EQ	Bridge_Rail	High income	2.26123e+06	8.76127e+06	2.01456e+07	2.68448e+07	3.14756e+07	4.5899e+07	2.20894e+08
EQ	Bridge_Road	Low income	98008.5	242016	627929	836866	1.31333e+06	4.2183e+06	1.05654e+07
EQ	Bridge_Road	Lower middle income	555577	1.41411e+06	4.05143e+06	5.31036e+06	7.36177e+06	1.88345e+07	6.3531e+07
EQ	Bridge_Road	Upper middle income	1.16056e+06	3.41914e+06	1.48326e+07	1.95324e+07	2.55384e+07	5.40879e+07	2.7305e+08
EQ	Bridge_Road	High income	7.03507e+06	2.00005e+07	5.00584e+07	6.36551e+07	8.0624e+07	1.44793e+08	6.20925e+08
EQ	Primary Roads	High income	3.65788e+07	8.34672e+07	1.2928e+08	1.53116e+08	1.87076e+08	3.07593e+08	5.00304e+08
EQ	Primary Roads	Low income	1.19348e+06	3.05184e+06	4.65141e+06	5.45069e+06	6.82467e+06	1.2175e+07	1.98031e+07
EQ	Primary Roads	Lower middle income	2.85588e+07	6.95823e+07	1.09869e+08	1.2928e+08	1.5757e+08	2.72661e+08	4.44115e+08
EQ	Primary Roads	Upper middle income	3.5856e+07	8.41193e+07	1.26495e+08	1.50049e+08	1.86532e+08	3.12923e+08	5.08307e+08
EQ	Rail	High income	618471	1.23217e+06	1.75282e+06	2.04262e+06	2.57883e+06	3.16694e+06	4.17241e+06
EQ	Rail	Low income	629.717	1178.89	1548.52	1895.08	2524.13	2598.01	3390.09
EQ	Rail	Lower middle income	81162	167166	257559	298853	340840	498925	662834
EQ	Rail	Upper middle income	75053.9	151954	222861	258080	315018	413527	546600
EQ	Secondary Roads	High income	2.82706e+06	6.9405e+06	1.63778e+07	1.9783e+07	2.42732e+07	4.89785e+07	1.02388e+08
EQ	Secondary Roads	Low income	178381	472269	968204	1.08336e+06	1.45006e+06	2.97691e+06	6.27127e+06
EQ	Secondary Roads	Lower middle income	2.52531e+06	6.50807e+06	1.55798e+07	1.85806e+07	2.30568e+07	4.76003e+07	1.00467e+08
EQ	Secondary Roads	Upper middle income	2.44928e+06	6.63911e+06	1.74271e+07	2.02943e+07	2.56801e+07	5.49353e+07	1.17838e+08
EQ	Tertiary Roads	High income	4.61669e+07	6.50043e+07	9.41466e+07	1.08722e+08	1.16646e+08	1.56418e+08	2.308e+08
EQ	Tertiary Roads	Low income	540133	677140	1.17815e+06	1.40796e+06	1.56345e+06	1.95312e+06	2.84709e+06
EQ	Tertiary Roads	Lower middle income	9.95338e+06	1.23072e+07	2.00817e+07	2.39387e+07	2.6069e+07	3.22998e+07	4.62676e+07
EQ	Tertiary Roads	Upper middle income	7.43323e+06	9.49725e+06	1.57485e+07	1.85197e+07	2.06287e+07	2.60112e+07	3.78155e+07
FU	Bridge_Rail	Low income	4533.45	15837.3	23644.6	27138.6	44230.4	79224.7	153020
FU	Bridge_Rail	Lower middle income	18989.9	123658	196988	225138	357476	936160	2.49247e+06
FU	Bridge_Rail	Upper middle income	1.0193e+06	2.91879e+06	4.2809e+06	4.90727e+06	6.39399e+06	1.14954e+07	2.43574e+07
FU	Bridge_Rail	High income	107894	433390	662054	758040	1.24796e+06	2.95497e+06	7.27623e+06
FU	Bridge_Road	Low income	873532	1.6467e+06	2.9104e+06	7.51281e+06	1.13915e+07	3.14429e+07	8.70561e+07
FU	Bridge_Road	Lower middle income	4.78869e+06	1.06613e+07	1.81703e+07	2.65625e+07	3.64229e+07	8.75188e+07	2.37198e+08
FU	Bridge_Road	Upper middle income	1.99826e+07	4.41908e+07	6.76252e+07	8.80694e+07	1.14151e+08	2.13951e+08	5.12226e+08
FU	Bridge_Road	High income	2.74916e+06	8.46231e+06	1.29224e+07	2.0447e+07	2.77249e+07	7.58496e+07	1.97099e+08
FU	Primary Roads	High income	2.7676e+07	9.17507e+07	1.60777e+08	1.68194e+08	2.31721e+08	4.19833e+08	7.71989e+08
FU	Primary Roads	Low income	1.78015e+07	6.28711e+07	9.65105e+07	1.08025e+08	1.48998e+08	2.81243e+08	5.16802e+08
FU	Primary Roads	Lower middle income	6.24939e+07	2.19718e+08	3.52883e+08	3.94695e+08	5.41167e+08	1.00141e+09	1.83587e+09
FU	Primary Roads	Upper middle income	2.01654e+08	6.87398e+08	1.14861e+09	1.24609e+09	1.71623e+09	3.13865e+09	5.75395e+09
FU	Rail	High income	1.76283e+07	2.86405e+07	5.79919e+07	6.94249e+07	8.48768e+07	1.28186e+08	1.69754e+08
FU	Rail	Low income	1.37245e+06	2.22981e+06	4.51498e+06	5.4051e+06	6.60811e+06	9.97995e+06	1.32162e+07
FU	Rail	Lower middle income	8.92666e+06	1.45031e+07	2.93661e+07	3.51556e+07	4.29802e+07	6.49111e+07	8.59604e+07
FU	Rail	Upper middle income	1.11496e+07	1.81147e+07	3.6679e+07	4.39102e+07	5.36833e+07	8.10756e+07	1.07367e+08
FU	Secondary Roads	High income	3.67037e+06	1.31074e+07	2.54755e+07	3.96897e+07	6.11049e+07	9.341e+07	1.78553e+08
FU	Secondary Roads	Low income	5.09062e+06	1.02337e+07	1.5376e+07	2.23618e+07	3.22447e+07	4.80377e+07	8.81742e+07
FU	Secondary Roads	Lower middle income	8.31478e+06	2.51369e+07	4.61857e+07	7.07282e+07	1.07826e+08	1.63922e+08	3.10928e+08
FU	Secondary Roads	Upper middle income	1.97498e+07	6.59732e+07	1.42414e+08	2.18736e+08	3.4148e+08	5.16762e+08	9.93696e+08
FU	Tertiary Roads	High income	6.24518e+07	7.68334e+07	1.29033e+08	1.76972e+08	2.06268e+08	2.46216e+08	3.26114e+08
FU	Tertiary Roads	Low income	1.00442e+08	1.0201e+08	1.07703e+08	1.1293e+08	1.16124e+08	1.20481e+08	1.29193e+08
FU	Tertiary Roads	Lower middle income	1.7646e+08	1.8563e+08	2.18916e+08	2.49485e+08	2.68166e+08	2.93639e+08	3.44587e+08
FU	Tertiary Roads	Upper middle income	2.35953e+08	2.5221e+08	3.11218e+08	3.65409e+08	3.98526e+08	4.43685e+08	5.34004e+08
PU	Bridge_Rail	Low income	220.694	2630.13	3815.33	4450.16	7217.28	27459.7	84894.6
PU	Bridge_Rail	Lower middle income	8409.56	31416	46986.8	53801.6	79152.5	158513	356889
PU	Bridge_Rail	Upper middle income	20168.1	70123.4	104952	120105	227727	696337	1.92255e+06
PU	Bridge_Rail	High income	27420.8	85742.1	125430	143389	217369	642202	1.78985e+06
PU	Bridge_Road	Low income	960147	1.90685e+06	5.69041e+06	7.35614e+06	1.45617e+07	2.99617e+07	8.89653e+07
PU	Bridge_Road	Lower middle income	2.5416e+06	5.46296e+06	9.97899e+06	1.61019e+07	2.32702e+07	6.58959e+07	1.82313e+08
PU	Bridge_Road	Upper middle income	3.09004e+06	7.41927e+06	1.33247e+07	2.14619e+07	3.11252e+07	8.86163e+07	2.51393e+08
PU	Bridge_Road	High income	2.04188e+06	6.08687e+06	9.67341e+06	1.56145e+07	2.19346e+07	7.12854e+07	1.95124e+08
PU	Primary Roads	High income	4.93149e+07	1.68904e+08	2.93899e+08	3.0266e+08	4.21762e+08	7.73388e+08	1.42619e+09
PU	Primary Roads	Low income	1.10353e+07	3.68012e+07	5.64279e+07	6.33465e+07	8.6807e+07	1.62351e+08	2.97359e+08
PU	Primary Roads	Lower middle income	8.97586e+07	3.22475e+08	5.18116e+08	5.72564e+08	7.88851e+08	1.47138e+09	2.70615e+09
PU	Primary Roads	Upper middle income	1.6423e+08	5.30453e+08	9.01729e+08	9.93883e+08	1.3461e+09	2.41682e+09	4.41533e+09
PU	Rail	High income	2.12849e+07	3.45814e+07	7.00213e+07	8.38258e+07	1.02483e+08	1.54776e+08	2.04966e+08
PU	Rail	Low income	1.52685e+06	2.48067e+06	5.02291e+06	6.01317e+06	7.35152e+06	1.11027e+07	1.4703e+07
PU	Rail	Lower middle income	9.005e+06	1.46303e+07	2.96238e+07	3.54641e+07	4.33574e+07	6.54808e+07	8.67148e+07
PU	Rail	Upper middle income	1.02275e+07	1.66165e+07	3.36454e+07	4.02785e+07	4.92433e+07	7.437e+07	9.84866e+07
PU	Secondary Roads	High income	6.04724e+06	2.15888e+07	4.00838e+07	6.26633e+07	9.58267e+07	1.46974e+08	2.80013e+08
PU	Secondary Roads	Low income	4.74457e+06	8.30805e+06	1.2027e+07	1.69583e+07	2.39792e+07	3.51163e+07	6.3586e+07
PU	Secondary Roads	Lower middle income	1.26295e+07	3.55026e+07	6.86695e+07	1.04518e+08	1.60013e+08	2.41787e+08	4.60358e+08
PU	Secondary Roads	Upper middle income	1.77058e+07	5.46321e+07	1.18666e+08	1.80914e+08	2.82315e+08	4.25547e+08	8.17854e+08
PU	Tertiary Roads	High income	1.65856e+08	2.25116e+08	4.40207e+08	6.37741e+08	7.58455e+08	9.23066e+08	1.25229e+09
PU	Tertiary Roads	Low income	8.46962e+07	8.59083e+07	9.03078e+07	9.43482e+07	9.68173e+07	1.00184e+08	1.06918e+08
PU	Tertiary Roads	Lower middle income	4.39908e+08	4.53656e+08	5.03556e+08	5.49383e+08	5.77388e+08	6.15577e+08	6.91955e+08
PU	Tertiary Roads	Upper middle income	3.59291e+08	3.77647e+08	4.44273e+08	5.0546e+08	5.42852e+08	5.93841e+08	6.9582e+08

## Sheet: FigS7top
flood	road_type	wbincome	share_pos_BCR	Net_Benefit	avg_BCR
All Flooding	primary	High Income Countries	0	0	0
All Flooding	primary	Lower Income Countries	0	0	0
All Flooding	primary	Lower Middle Income Countries	0.37757	87	1.23181
All Flooding	primary	Upper Middle Income Countries	0	0	0
All Flooding	secondary	High Income Countries	0	0	0
All Flooding	secondary	Lower Income Countries	0.613497	2	1.78953
All Flooding	secondary	Lower Middle Income Countries	1.19966	82	1.46394
All Flooding	secondary	Upper Middle Income Countries	0.0611322	0	1.43208
All Flooding	tertiary	High Income Countries	0	0	0
All Flooding	tertiary	Lower Income Countries	4.30217	73	2.14658
All Flooding	tertiary	Lower Middle Income Countries	9.7065	122	1.77575
All Flooding	tertiary	Upper Middle Income Countries	0.538876	41	2.064
Coastal Flooding	primary	High Income Countries	0	0	0
Coastal Flooding	primary	Lower Income Countries	0	0	0
Coastal Flooding	primary	Lower Middle Income Countries	2.86369	78	1.23575
Coastal Flooding	primary	Upper Middle Income Countries	0	0	0
Coastal Flooding	secondary	High Income Countries	0	0	0
Coastal Flooding	secondary	Lower Income Countries	5.05051	0	1.21278
Coastal Flooding	secondary	Lower Middle Income Countries	9.88296	77	1.46705
Coastal Flooding	secondary	Upper Middle Income Countries	0	0	0
Coastal Flooding	tertiary	High Income Countries	0	0	0
Coastal Flooding	tertiary	Lower Income Countries	0	0	0
Coastal Flooding	tertiary	Lower Middle Income Countries	1.08634	0	1.53977
Coastal Flooding	tertiary	Upper Middle Income Countries	1.4377	28	2.63796
River Flooding	primary	High Income Countries	0	0	0
River Flooding	primary	Lower Income Countries	0	0	0
River Flooding	primary	Lower Middle Income Countries	0	0	0
River Flooding	primary	Upper Middle Income Countries	0	0	0
River Flooding	secondary	High Income Countries	0	0	0
River Flooding	secondary	Lower Income Countries	0.456621	1	2.16536
River Flooding	secondary	Lower Middle Income Countries	0.0400561	0	1.1217
River Flooding	secondary	Upper Middle Income Countries	0.0437178	0	1.48156
River Flooding	tertiary	High Income Countries	0	0	0
River Flooding	tertiary	Lower Income Countries	2.69024	63	2.65848
River Flooding	tertiary	Lower Middle Income Countries	1.01934	20	1.95656
River Flooding	tertiary	Upper Middle Income Countries	0.343566	5	2.15149
Surface Flooding	primary	High Income Countries	0	0	0
Surface Flooding	primary	Lower Income Countries	0	0	0
Surface Flooding	primary	Lower Middle Income Countries	0	0	0
Surface Flooding	primary	Upper Middle Income Countries	0	0	0
Surface Flooding	secondary	High Income Countries	0	0	0
Surface Flooding	secondary	Lower Income Countries	0	0	0
Surface Flooding	secondary	Lower Middle Income Countries	0.0146563	0	1.33556
Surface Flooding	secondary	Upper Middle Income Countries	0.00615953	0	1.23562
Surface Flooding	tertiary	High Income Countries	0	0	0
Surface Flooding	tertiary	Lower Income Countries	0.816604	2	1.38193
Surface Flooding	tertiary	Lower Middle Income Countries	7.18362	59	1.67942
Surface Flooding	tertiary	Upper Middle Income Countries	0.0241663	0	1.2976

[truncated: 1 more sheets: FigS7bottom]
